# Supplementary material for: A Comparison of Spatial Analysis Methods for the Construction of Topographic Maps of Retinal Cell Density
Source: PLoS One. 2014 Apr 18;9(4):e93485. doi: 10.1371/journal.pone.0093485 (PMC3998654; doi:10.1371/journal.pone.0093485)
Supplement: File S1 — retina.xml. File of the Pacific spookfish, Rhinochimaera pacifica obtained by exporting the StereoInvestigator information to a xml format file. (XML) [file pone.0093485.s001.xml]

<?xml version="1.0" encoding="ISO-8859-1"?>
<mbf version="3.1" xmlns="http://www.mbfbioscience.com/2007/neurolucida" xmlns:nl="http://www.mbfbioscience.com/2007/neurolucida" appname="Stereo Investigator" appversion="10.02 (32-bit)">
<filefacts>
  <section sid="S1" name="Section 1" top="0.000000" cutthickness="10.000000" mountedthickness="10.000000"/>
  <sectionmanager currentsection="Section 1" sectioninterval="1" startingsection="1"/>
</filefacts>
<images>
  <image>
    <filename>F:\users\Eduardo\Rhinochimaera pacifica\R pacifica 2\R pacifica 2 RE\Ganglion Cells\Pic 1.jp2</filename>
    <channels merge="no">
      <channel id="red" source="none"/>
      <channel id="green" source="none"/>
      <channel id="blue" source="none"/>
    </channels>
    <scale x="0.185185" y="0.182482"/>
    <coord x="10073.651367" y="37319.238281" z="0.050000"/>
    <zspacing z="0.000000" slices="1"/>
  </image>
</images>
<contour name="Retina" color="#FFFF00" closed="true" shape="Contour">
  <property name="GUID">&quot;755C53F0D9A047EABC4E282B175907AF&quot;</property>
  <resolution>1.851852</resolution>
  <property name="Stereology">OpticalFractionator 1 ;   StepSize 3000 3000 ;   Angle 0 ;   Mirror 1 1 ;   RandomOffsets 458.440033 40.427959 ;   CountFrame 400 400 ;   CFphase -0 ;   Thickness 10 ;   FromTop 0 ;   Section 10 ;   MeasurePeriod 1 0 ;   MeasType 2 ;   CutSection 10 ;   AssignedSection 10 ;   ContourArea 2089376640 ;   Sites 240 ;   LastSite 0 ;   Align 0 ;   ShapeFactor 9.135087 ;   TopOfSite 0.07575 0.1 0 0 0 0 0 0 0.1 0.05 0.05 0.05 0.05 0.05 0.05 0.05 0.05 0.05 0.05 0.05 0.05 0.05 0.05 0.05 0.05 0.05 0.05 0.05 0.05 0.05 0.05 0.05 0.05 0.05 0.05 0.05 0.05 0.05 0.05 0.05 -0.7575 -0.95 -0.95 -0.95 -0.95 -0.95 -0.95 -0.95 -0.95 -0.95 -0.95 -0.95 -0.95 -1 -1 -1 -1 -1 -1 -1 -1 -1 -1 -1 -1 -1 -1 -1 -1 -1 -1 -1 -1 -1 -1 -1 -1 -1 -1.05 -1.05 -1.05 -1.05 -1.05 -1.05 -1.05 -1.05 -1.05 -1.05 -1.05 -1.05 -1.05 -1.05 -1.05 -1.05 -1.05 -1.05 -1.05 -1.05 -1.05 -1.05 -1.05 -1.05 -1.05 -1.05 -1.05 -1.05 -1.05 -1.05 -1.05 -1.1 -1.1 -1.1 -1.1 -1.1 -1.1 -1.1 -1.1 -1.1 -1.1 -1.1 -1.1 -1.1 -1.1 -1.1 -1.1 -1.1 -1.1 -1.15 -1.15 -1.15 -1.15 -1.15 -1.15 -1.15 -1.15 -1.15 -1.15 -1.15 -1.15 -1.15 -1.15 -1.15 -1.2 -1.2 -1.2 -1.2 -1.2 -1.2 -1.2 -1.2 -1.2 -1.2 -1.2 -1.2 -1.2 -1.2 -1.2 -1.25 -1.25 -1.25 -1.25 -1.25 -1.25 -1.25 -1.25 -1.25 -1.25 -1.4 -1.4 -1.4 -1.4 -1.4 -1.4 -1.4 -1.4 -1.4 -1.4 -1.4 -1.4 -1.4 -1.4 -1.4 -1.4 -1.4 -1.4 -1.4 -1.4 -1.4 -1.4 -1.4 -1.4 -1.4 -1.4 -1.4 -1.4 -1.4 -1.4 -1.4 -1.4 -1.4 -1.4 -1.45 -1.45 -1.45 -1.45 -1.45 -1.45 -1.45 -1.45 -1.45 -1.45 -1.45 -1.45 -1.45 -1.45 -1.45 -1.45 -1.45 -1.5 -1.5 -1.55 -1.55 -1.6 -1.6 -1.6 -1.6 -1.6 -1.65 -1.65 -1.65 -1.65 -1.65 -1.65 -1.65 -1.65 -1.65 -1.65 -1.65 -1.65 -1.65 ;   Vsamp 1 1 ;   DateTime 2011 11 14 16 32 ; Exclude</property>
  <property name="StereologyPropertyExtension">Extension 0 ;   StudyID "" StudyName "" CategoryName "" StudyComment "" DisplayName "" ProbeRunState 0 ;   MeasureBeforeCounting 0 ;   MeasureWhileCounting 0 ;   ManuallyEnterMeasurment 1 ;   CreatedBy "" SamplingParamSet "" CellDetectionConfig "" CellDetectionMaxVolume 0 ;   CellDetectionMinVolume 0 ;   CellDetectionSphericity 0 ;   CellDetectionDensity 0 ;   CellDetectionMinContrast 0 ;   CellDetectionSplitPass 2 ;   GridOrCountingFrameChanged 0 ;   BridgeMarker 10 ;   IslandMarker 30 ;   HoleMarker 28 ;   VirtualSlide "" ReferenceImageIndex 0 ; ReferenceImage &quot;&quot; LookupImage &quot;&quot;</property>
  <point x="661.11" y="-501.84" z="0.00" d="1.85" sid="S1"/>
  <point x="540.74" y="-275.74" z="0.00" d="1.85" sid="S1"/>
  <point x="464.81" y="-189.34" z="0.00" d="1.85" sid="S1"/>
  <point x="414.81" y="-108.46" z="0.00" d="1.85" sid="S1"/>
  <point x="370.37" y="-68.01" z="0.00" d="1.85" sid="S1"/>
  <point x="312.96" y="45.96" z="0.00" d="1.85" sid="S1"/>
  <point x="275.93" y="196.69" z="0.00" d="1.85" sid="S1"/>
  <point x="225.93" y="312.50" z="0.00" d="1.85" sid="S1"/>
  <point x="170.37" y="428.31" z="0.00" d="1.85" sid="S1"/>
  <point x="129.63" y="538.60" z="0.00" d="1.85" sid="S1"/>
  <point x="105.56" y="612.13" z="0.00" d="1.85" sid="S1"/>
  <point x="72.22" y="663.60" z="0.00" d="1.85" sid="S1"/>
  <point x="-21.92" y="1042.82" z="0.00" d="1.85" sid="S1"/>
  <point x="-99.70" y="1265.25" z="0.00" d="1.85" sid="S1"/>
  <point x="-107.11" y="1421.50" z="0.00" d="1.85" sid="S1"/>
  <point x="-114.51" y="1540.99" z="0.00" d="1.85" sid="S1"/>
  <point x="-82.65" y="1814.49" z="0.00" d="1.85" sid="S1"/>
  <point x="-19.68" y="1904.57" z="0.00" d="1.85" sid="S1"/>
  <point x="80.32" y="1990.97" z="0.00" d="1.85" sid="S1"/>
  <point x="67.35" y="2104.94" z="0.00" d="1.85" sid="S1"/>
  <point x="54.39" y="2224.42" z="0.00" d="1.85" sid="S1"/>
  <point x="54.39" y="2308.98" z="0.00" d="1.85" sid="S1"/>
  <point x="54.39" y="2421.11" z="0.00" d="1.85" sid="S1"/>
  <point x="39.51" y="2628.32" z="0.00" d="1.85" sid="S1"/>
  <point x="-27.16" y="2775.38" z="0.00" d="1.85" sid="S1"/>
  <point x="-99.38" y="2488.61" z="0.00" d="1.85" sid="S1"/>
  <point x="-134.57" y="2247.80" z="0.00" d="1.85" sid="S1"/>
  <point x="-290.12" y="2111.77" z="0.00" d="1.85" sid="S1"/>
  <point x="-397.53" y="1955.52" z="0.00" d="1.85" sid="S1"/>
  <point x="-373.46" y="1784.57" z="0.00" d="1.85" sid="S1"/>
  <point x="-371.60" y="1615.45" z="0.00" d="1.85" sid="S1"/>
  <point x="-329.01" y="1518.02" z="0.00" d="1.85" sid="S1"/>
  <point x="-236.49" y="1273.01" z="0.00" d="1.85" sid="S1"/>
  <point x="-229.08" y="1083.67" z="0.00" d="1.85" sid="S1"/>
  <point x="-147.60" y="967.86" z="0.00" d="1.85" sid="S1"/>
  <point x="-112.41" y="820.81" z="0.00" d="1.85" sid="S1"/>
  <point x="-88.34" y="741.76" z="0.00" d="1.85" sid="S1"/>
  <point x="-29.08" y="616.76" z="0.00" d="1.85" sid="S1"/>
  <point x="21.07" y="424.13" z="0.00" d="1.85" sid="S1"/>
  <point x="-80.78" y="446.19" z="0.00" d="1.85" sid="S1"/>
  <point x="-262.26" y="565.68" z="0.00" d="1.85" sid="S1"/>
  <point x="-332.63" y="664.94" z="0.00" d="1.85" sid="S1"/>
  <point x="-423.37" y="806.49" z="0.00" d="1.85" sid="S1"/>
  <point x="-504.85" y="953.54" z="0.00" d="1.85" sid="S1"/>
  <point x="-569.67" y="1095.09" z="0.00" d="1.85" sid="S1"/>
  <point x="-606.71" y="1216.41" z="0.00" d="1.85" sid="S1"/>
  <point x="-688.19" y="1313.84" z="0.00" d="1.85" sid="S1"/>
  <point x="-721.52" y="1394.72" z="0.00" d="1.85" sid="S1"/>
  <point x="-756.71" y="1506.85" z="0.00" d="1.85" sid="S1"/>
  <point x="-854.68" y="1837.28" z="0.00" d="1.85" sid="S1"/>
  <point x="-867.64" y="1984.34" z="0.00" d="1.85" sid="S1"/>
  <point x="-947.27" y="2124.04" z="0.00" d="1.85" sid="S1"/>
  <point x="-991.71" y="2254.56" z="0.00" d="1.85" sid="S1"/>
  <point x="-999.12" y="2318.90" z="0.00" d="1.85" sid="S1"/>
  <point x="-958.38" y="2427.35" z="0.00" d="1.85" sid="S1"/>
  <point x="-906.33" y="2612.51" z="0.00" d="1.85" sid="S1"/>
  <point x="-924.84" y="2816.55" z="0.00" d="1.85" sid="S1"/>
  <point x="-984.10" y="2970.97" z="0.00" d="1.85" sid="S1"/>
  <point x="-1017.44" y="3073.91" z="0.00" d="1.85" sid="S1"/>
  <point x="-1043.36" y="3173.17" z="0.00" d="1.85" sid="S1"/>
  <point x="-1021.14" y="3320.23" z="0.00" d="1.85" sid="S1"/>
  <point x="-1132.14" y="3443.31" z="0.00" d="1.85" sid="S1"/>
  <point x="-1137.69" y="3594.04" z="0.00" d="1.85" sid="S1"/>
  <point x="-1163.62" y="3765.00" z="0.00" d="1.85" sid="S1"/>
  <point x="-1174.73" y="3980.07" z="0.00" d="1.85" sid="S1"/>
  <point x="-1230.29" y="4057.28" z="0.00" d="1.85" sid="S1"/>
  <point x="-1283.99" y="4136.32" z="0.00" d="1.85" sid="S1"/>
  <point x="-1335.84" y="4204.34" z="0.00" d="1.85" sid="S1"/>
  <point x="-1422.81" y="4276.74" z="0.00" d="1.85" sid="S1"/>
  <point x="-1576.52" y="4387.03" z="0.00" d="1.85" sid="S1"/>
  <point x="-1669.11" y="4466.08" z="0.00" d="1.85" sid="S1"/>
  <point x="-1789.48" y="4552.47" z="0.00" d="1.85" sid="S1"/>
  <point x="-1902.44" y="4611.30" z="0.00" d="1.85" sid="S1"/>
  <point x="-1948.74" y="4712.40" z="0.00" d="1.85" sid="S1"/>
  <point x="-1969.11" y="4804.31" z="0.00" d="1.85" sid="S1"/>
  <point x="-1965.41" y="4909.09" z="0.00" d="1.85" sid="S1"/>
  <point x="-1967.26" y="5028.58" z="0.00" d="1.85" sid="S1"/>
  <point x="-2039.48" y="4995.49" z="0.00" d="1.85" sid="S1"/>
  <point x="-2054.30" y="4956.89" z="0.00" d="1.85" sid="S1"/>
  <point x="-2083.93" y="5004.68" z="0.00" d="1.85" sid="S1"/>
  <point x="-2115.41" y="5085.56" z="0.00" d="1.85" sid="S1"/>
  <point x="-2131.79" y="5160.42" z="0.00" d="1.85" sid="S1"/>
  <point x="-2187.35" y="5281.74" z="0.00" d="1.85" sid="S1"/>
  <point x="-2178.09" y="5399.39" z="0.00" d="1.85" sid="S1"/>
  <point x="-2139.20" y="5496.81" z="0.00" d="1.85" sid="S1"/>
  <point x="-2126.24" y="5531.74" z="0.00" d="1.85" sid="S1"/>
  <point x="-2200.31" y="5533.58" z="0.00" d="1.85" sid="S1"/>
  <point x="-2248.46" y="5533.58" z="0.00" d="1.85" sid="S1"/>
  <point x="-2307.72" y="5461.89" z="0.00" d="1.85" sid="S1"/>
  <point x="-2348.46" y="5349.75" z="0.00" d="1.85" sid="S1"/>
  <point x="-2289.20" y="5044.61" z="0.00" d="1.85" sid="S1"/>
  <point x="-2179.94" y="4743.14" z="0.00" d="1.85" sid="S1"/>
  <point x="-2078.09" y="4579.53" z="0.00" d="1.85" sid="S1"/>
  <point x="-1778.09" y="4322.18" z="0.00" d="1.85" sid="S1"/>
  <point x="-1711.42" y="4224.75" z="0.00" d="1.85" sid="S1"/>
  <point x="-1791.05" y="4164.09" z="0.00" d="1.85" sid="S1"/>
  <point x="-1680.07" y="4117.74" z="0.00" d="1.85" sid="S1"/>
  <point x="-1650.44" y="3981.71" z="0.00" d="1.85" sid="S1"/>
  <point x="-1631.92" y="3843.84" z="0.00" d="1.85" sid="S1"/>
  <point x="-1680.07" y="3643.48" z="0.00" d="1.85" sid="S1"/>
  <point x="-1685.62" y="3490.90" z="0.00" d="1.85" sid="S1"/>
  <point x="-1615.25" y="3426.56" z="0.00" d="1.85" sid="S1"/>
  <point x="-1605.99" y="3364.06" z="0.00" d="1.85" sid="S1"/>
  <point x="-1657.84" y="3259.28" z="0.00" d="1.85" sid="S1"/>
  <point x="-1674.59" y="3139.76" z="0.00" d="1.85" sid="S1"/>
  <point x="-1750.52" y="2851.16" z="0.00" d="1.85" sid="S1"/>
  <point x="-1848.67" y="2614.03" z="0.00" d="1.85" sid="S1"/>
  <point x="-1946.82" y="2432.04" z="0.00" d="1.85" sid="S1"/>
  <point x="-2056.08" y="2340.13" z="0.00" d="1.85" sid="S1"/>
  <point x="-2026.55" y="2262.34" z="0.00" d="1.85" sid="S1"/>
  <point x="-2035.81" y="2185.14" z="0.00" d="1.85" sid="S1"/>
  <point x="-2124.70" y="1936.97" z="0.00" d="1.85" sid="S1"/>
  <point x="-2228.40" y="1698.00" z="0.00" d="1.85" sid="S1"/>
  <point x="-2317.29" y="1460.87" z="0.00" d="1.85" sid="S1"/>
  <point x="-2443.25" y="1098.91" z="0.00" d="1.85" sid="S1"/>
  <point x="-2511.77" y="856.27" z="0.00" d="1.85" sid="S1"/>
  <point x="-2580.29" y="600.75" z="0.00" d="1.85" sid="S1"/>
  <point x="-2591.40" y="554.80" z="0.00" d="1.85" sid="S1"/>
  <point x="-2602.04" y="409.43" z="0.00" d="1.85" sid="S1"/>
  <point x="-2572.41" y="264.21" z="0.00" d="1.85" sid="S1"/>
  <point x="-2544.63" y="126.34" z="0.00" d="1.85" sid="S1"/>
  <point x="-2529.82" y="-0.50" z="0.00" d="1.85" sid="S1"/>
  <point x="-2524.26" y="-149.40" z="0.00" d="1.85" sid="S1"/>
  <point x="-2529.82" y="-252.34" z="0.00" d="1.85" sid="S1"/>
  <point x="-2537.22" y="-346.09" z="0.00" d="1.85" sid="S1"/>
  <point x="-2559.50" y="-441.39" z="0.00" d="1.85" sid="S1"/>
  <point x="-2611.35" y="-638.08" z="0.00" d="1.85" sid="S1"/>
  <point x="-2611.35" y="-742.86" z="0.00" d="1.85" sid="S1"/>
  <point x="-2665.06" y="-924.85" z="0.00" d="1.85" sid="S1"/>
  <point x="-2703.94" y="-1152.79" z="0.00" d="1.85" sid="S1"/>
  <point x="-2713.20" y="-1248.38" z="0.00" d="1.85" sid="S1"/>
  <point x="-2835.25" y="-1496.21" z="0.00" d="1.85" sid="S1"/>
  <point x="-2948.21" y="-1797.69" z="0.00" d="1.85" sid="S1"/>
  <point x="-3020.44" y="-1961.29" z="0.00" d="1.85" sid="S1"/>
  <point x="-3068.58" y="-2071.58" z="0.00" d="1.85" sid="S1"/>
  <point x="-3066.73" y="-2139.60" z="0.00" d="1.85" sid="S1"/>
  <point x="-3141.05" y="-2593.05" z="0.00" d="1.85" sid="S1"/>
  <point x="-3139.20" y="-2870.62" z="0.00" d="1.85" sid="S1"/>
  <point x="-3102.16" y="-3039.74" z="0.00" d="1.85" sid="S1"/>
  <point x="-3232.01" y="-3375.75" z="0.00" d="1.85" sid="S1"/>
  <point x="-3378.30" y="-3583.47" z="0.00" d="1.85" sid="S1"/>
  <point x="-3422.75" y="-3732.37" z="0.00" d="1.85" sid="S1"/>
  <point x="-3398.67" y="-3835.31" z="0.00" d="1.85" sid="S1"/>
  <point x="-3446.82" y="-3956.63" z="0.00" d="1.85" sid="S1"/>
  <point x="-3558.14" y="-4280.18" z="0.00" d="1.85" sid="S1"/>
  <point x="-3689.62" y="-4686.43" z="0.00" d="1.85" sid="S1"/>
  <point x="-3732.21" y="-4861.07" z="0.00" d="1.85" sid="S1"/>
  <point x="-3894.94" y="-5290.70" z="0.00" d="1.85" sid="S1"/>
  <point x="-3978.27" y="-5465.33" z="0.00" d="1.85" sid="S1"/>
  <point x="-4041.24" y="-5649.16" z="0.00" d="1.85" sid="S1"/>
  <point x="-4078.27" y="-5774.16" z="0.00" d="1.85" sid="S1"/>
  <point x="-4379.83" y="-6159.93" z="0.00" d="1.85" sid="S1"/>
  <point x="-4520.57" y="-6345.59" z="0.00" d="1.85" sid="S1"/>
  <point x="-4637.24" y="-6367.65" z="0.00" d="1.85" sid="S1"/>
  <point x="-4689.09" y="-6431.99" z="0.00" d="1.85" sid="S1"/>
  <point x="-4703.90" y="-6533.09" z="0.00" d="1.85" sid="S1"/>
  <point x="-4687.24" y="-6580.89" z="0.00" d="1.85" sid="S1"/>
  <point x="-4753.90" y="-6670.96" z="0.00" d="1.85" sid="S1"/>
  <point x="-5146.82" y="-7130.01" z="0.00" d="1.85" sid="S1"/>
  <point x="-5459.78" y="-7376.34" z="0.00" d="1.85" sid="S1"/>
  <point x="-5565.34" y="-7545.45" z="0.00" d="1.85" sid="S1"/>
  <point x="-5620.89" y="-7578.54" z="0.00" d="1.85" sid="S1"/>
  <point x="-5804.16" y="-7754.77" z="0.00" d="1.85" sid="S1"/>
  <point x="-5865.27" y="-7863.23" z="0.00" d="1.85" sid="S1"/>
  <point x="-5885.64" y="-7955.14" z="0.00" d="1.85" sid="S1"/>
  <point x="-6030.09" y="-8078.30" z="0.00" d="1.85" sid="S1"/>
  <point x="-6143.05" y="-8260.29" z="0.00" d="1.85" sid="S1"/>
  <point x="-6267.12" y="-8398.16" z="0.00" d="1.85" sid="S1"/>
  <point x="-6337.49" y="-8479.04" z="0.00" d="1.85" sid="S1"/>
  <point x="-6578.47" y="-8725.43" z="0.00" d="1.85" sid="S1"/>
  <point x="-6737.73" y="-8991.97" z="0.00" d="1.85" sid="S1"/>
  <point x="-6835.88" y="-9056.31" z="0.00" d="1.85" sid="S1"/>
  <point x="-6956.25" y="-9271.38" z="0.00" d="1.85" sid="S1"/>
  <point x="-7045.14" y="-9343.07" z="0.00" d="1.85" sid="S1"/>
  <point x="-7080.32" y="-9387.19" z="0.00" d="1.85" sid="S1"/>
  <point x="-7180.08" y="-9481.40" z="0.00" d="1.85" sid="S1"/>
  <point x="-7426.37" y="-9782.87" z="0.00" d="1.85" sid="S1"/>
  <point x="-7709.71" y="-10045.74" z="0.00" d="1.85" sid="S1"/>
  <point x="-7900.45" y="-10174.42" z="0.00" d="1.85" sid="S1"/>
  <point x="-7970.82" y="-10282.87" z="0.00" d="1.85" sid="S1"/>
  <point x="-8352.06" y="-10699.73" z="0.00" d="1.85" sid="S1"/>
  <point x="-8461.32" y="-10883.56" z="0.00" d="1.85" sid="S1"/>
  <point x="-8559.47" y="-10984.66" z="0.00" d="1.85" sid="S1"/>
  <point x="-8748.36" y="-10964.44" z="0.00" d="1.85" sid="S1"/>
  <point x="-8883.54" y="-11067.38" z="0.00" d="1.85" sid="S1"/>
  <point x="-9061.32" y="-11196.06" z="0.00" d="1.85" sid="S1"/>
  <point x="-9811.39" y="-10993.89" z="-0.08" d="1.85" sid="S1"/>
  <point x="-10429.91" y="-10800.87" z="-0.08" d="1.85" sid="S1"/>
  <point x="-10926.20" y="-10664.84" z="-0.08" d="1.85" sid="S1"/>
  <point x="-10959.54" y="-10550.87" z="-0.08" d="1.85" sid="S1"/>
  <point x="-10953.98" y="-10405.65" z="-0.08" d="1.85" sid="S1"/>
  <point x="-10759.68" y="-10339.93" z="-0.08" d="1.85" sid="S1"/>
  <point x="-10831.91" y="-10172.65" z="-0.08" d="1.85" sid="S1"/>
  <point x="-11085.61" y="-10040.29" z="-0.08" d="1.85" sid="S1"/>
  <point x="-11461.54" y="-10010.88" z="-0.08" d="1.85" sid="S1"/>
  <point x="-11757.83" y="-9909.78" z="-0.08" d="1.85" sid="S1"/>
  <point x="-11985.61" y="-9784.78" z="-0.08" d="1.85" sid="S1"/>
  <point x="-12104.13" y="-9668.97" z="-0.08" d="1.85" sid="S1"/>
  <point x="-12313.39" y="-9529.26" z="-0.08" d="1.85" sid="S1"/>
  <point x="-13230.44" y="-9017.04" z="-0.08" d="1.85" sid="S1"/>
  <point x="-13530.44" y="-8833.21" z="-0.08" d="1.85" sid="S1"/>
  <point x="-13680.44" y="-8728.43" z="-0.08" d="1.85" sid="S1"/>
  <point x="-13867.48" y="-8636.52" z="-0.08" d="1.85" sid="S1"/>
  <point x="-14591.40" y="-8206.86" z="-0.08" d="1.85" sid="S1"/>
  <point x="-14896.96" y="-8076.34" z="-0.08" d="1.85" sid="S1"/>
  <point x="-15063.62" y="-7999.14" z="-0.08" d="1.85" sid="S1"/>
  <point x="-15169.18" y="-7925.61" z="-0.08" d="1.85" sid="S1"/>
  <point x="-15278.44" y="-7844.72" z="-0.08" d="1.85" sid="S1"/>
  <point x="-15446.96" y="-7741.78" z="-0.08" d="1.85" sid="S1"/>
  <point x="-15696.63" y="-7594.74" z="-0.08" d="1.85" sid="S1"/>
  <point x="-15904.04" y="-7423.79" z="-0.08" d="1.85" sid="S1"/>
  <point x="-16120.70" y="-7289.60" z="-0.08" d="1.85" sid="S1"/>
  <point x="-16296.63" y="-7212.39" z="-0.08" d="1.85" sid="S1"/>
  <point x="-16439.22" y="-7074.52" z="-0.08" d="1.85" sid="S1"/>
  <point x="-16539.22" y="-6999.16" z="-0.08" d="1.85" sid="S1"/>
  <point x="-16615.15" y="-6942.17" z="-0.08" d="1.85" sid="S1"/>
  <point x="-16778.11" y="-6850.26" z="-0.08" d="1.85" sid="S1"/>
  <point x="-17003.76" y="-6654.16" z="-0.08" d="1.85" sid="S1"/>
  <point x="-17688.94" y="-6189.09" z="-0.08" d="1.85" sid="S1"/>
  <point x="-17879.68" y="-6084.31" z="-0.08" d="1.85" sid="S1"/>
  <point x="-18016.72" y="-5946.44" z="-0.08" d="1.85" sid="S1"/>
  <point x="-18309.47" y="-5710.71" z="-0.08" d="1.85" sid="S1"/>
  <point x="-18565.03" y="-5469.90" z="-0.08" d="1.85" sid="S1"/>
  <point x="-18759.47" y="-5282.40" z="-0.08" d="1.85" sid="S1"/>
  <point x="-18966.88" y="-5207.03" z="-0.08" d="1.85" sid="S1"/>
  <point x="-19113.17" y="-5164.75" z="-0.08" d="1.85" sid="S1"/>
  <point x="-19381.69" y="-5063.65" z="-0.08" d="1.85" sid="S1"/>
  <point x="-19705.40" y="-4800.58" z="-0.08" d="1.85" sid="S1"/>
  <point x="-20049.85" y="-4565.29" z="-0.08" d="1.85" sid="S1"/>
  <point x="-20498.00" y="-4274.85" z="-0.08" d="1.85" sid="S1"/>
  <point x="-20635.03" y="-4177.42" z="-0.08" d="1.85" sid="S1"/>
  <point x="-21584.83" y="-3592.69" z="-0.08" d="1.85" sid="S1"/>
  <point x="-21905.20" y="-3390.49" z="-0.08" d="1.85" sid="S1"/>
  <point x="-22147.79" y="-3278.35" z="-0.08" d="1.85" sid="S1"/>
  <point x="-22418.15" y="-3095.08" z="-0.08" d="1.85" sid="S1"/>
  <point x="-22473.71" y="-2894.71" z="-0.08" d="1.85" sid="S1"/>
  <point x="-22547.78" y="-2762.36" z="-0.08" d="1.85" sid="S1"/>
  <point x="-22755.19" y="-2655.74" z="-0.08" d="1.85" sid="S1"/>
  <point x="-22849.63" y="-2503.17" z="-0.08" d="1.85" sid="S1"/>
  <point x="-22929.26" y="-2391.03" z="-0.08" d="1.85" sid="S1"/>
  <point x="-22964.26" y="-2045.06" z="-0.08" d="1.85" sid="S1"/>
  <point x="-22955.01" y="-1853.89" z="-0.08" d="1.85" sid="S1"/>
  <point x="-22980.93" y="-1727.05" z="-0.08" d="1.85" sid="S1"/>
  <point x="-22962.41" y="-1635.14" z="-0.08" d="1.85" sid="S1"/>
  <point x="-22869.82" y="-1497.27" z="-0.08" d="1.85" sid="S1"/>
  <point x="-22811.07" y="-1314.03" z="-0.08" d="1.85" sid="S1"/>
  <point x="-22809.22" y="-1258.88" z="-0.08" d="1.85" sid="S1"/>
  <point x="-22733.29" y="-1146.75" z="-0.08" d="1.85" sid="S1"/>
  <point x="-22631.44" y="-973.96" z="-0.08" d="1.85" sid="S1"/>
  <point x="-22561.07" y="-856.31" z="-0.08" d="1.85" sid="S1"/>
  <point x="-22448.11" y="-777.26" z="-0.08" d="1.85" sid="S1"/>
  <point x="-22372.18" y="-678.00" z="-0.08" d="1.85" sid="S1"/>
  <point x="-22305.51" y="-602.63" z="-0.08" d="1.85" sid="S1"/>
  <point x="-22268.34" y="-507.56" z="-0.08" d="1.85" sid="S1"/>
  <point x="-22272.04" y="-424.84" z="-0.08" d="1.85" sid="S1"/>
  <point x="-22255.38" y="-332.93" z="-0.08" d="1.85" sid="S1"/>
  <point x="-22116.49" y="-163.81" z="-0.08" d="1.85" sid="S1"/>
  <point x="-21968.34" y="-11.24" z="-0.08" d="1.85" sid="S1"/>
  <point x="-21846.12" y="53.10" z="-0.08" d="1.85" sid="S1"/>
  <point x="-21712.79" y="148.69" z="-0.08" d="1.85" sid="S1"/>
  <point x="-21873.90" y="201.99" z="-0.08" d="1.85" sid="S1"/>
  <point x="-21816.49" y="284.72" z="-0.08" d="1.85" sid="S1"/>
  <point x="-21586.55" y="387.54" z="-0.08" d="1.85" sid="S1"/>
  <point x="-21442.11" y="609.97" z="-0.08" d="1.85" sid="S1"/>
  <point x="-21358.77" y="806.66" z="-0.08" d="1.85" sid="S1"/>
  <point x="-21245.81" y="994.16" z="-0.08" d="1.85" sid="S1"/>
  <point x="-21171.73" y="1093.42" z="-0.08" d="1.85" sid="S1"/>
  <point x="-21116.18" y="1196.36" z="-0.08" d="1.85" sid="S1"/>
  <point x="-20938.70" y="1396.21" z="-0.08" d="1.85" sid="S1"/>
  <point x="-20851.66" y="1587.39" z="-0.08" d="1.85" sid="S1"/>
  <point x="-20736.85" y="1677.47" z="-0.08" d="1.85" sid="S1"/>
  <point x="-20638.70" y="1806.14" z="-0.08" d="1.85" sid="S1"/>
  <point x="-20547.96" y="1942.17" z="-0.08" d="1.85" sid="S1"/>
  <point x="-20397.96" y="2080.04" z="-0.08" d="1.85" sid="S1"/>
  <point x="-20379.71" y="2233.96" z="-0.08" d="1.85" sid="S1"/>
  <point x="-20277.86" y="2423.30" z="-0.08" d="1.85" sid="S1"/>
  <point x="-20207.49" y="2489.47" z="-0.08" d="1.85" sid="S1"/>
  <point x="-20094.53" y="2631.02" z="-0.08" d="1.85" sid="S1"/>
  <point x="-20016.75" y="2768.89" z="-0.08" d="1.85" sid="S1"/>
  <point x="-19911.19" y="2829.55" z="-0.08" d="1.85" sid="S1"/>
  <point x="-19763.04" y="2960.06" z="-0.08" d="1.85" sid="S1"/>
  <point x="-19596.51" y="3115.90" z="-0.08" d="1.85" sid="S1"/>
  <point x="-19459.47" y="3349.35" z="-0.08" d="1.85" sid="S1"/>
  <point x="-19359.47" y="3562.59" z="-0.08" d="1.85" sid="S1"/>
  <point x="-19183.55" y="3669.21" z="-0.08" d="1.85" sid="S1"/>
  <point x="-18981.70" y="3860.38" z="-0.08" d="1.85" sid="S1"/>
  <point x="-18548.65" y="4409.48" z="-0.08" d="1.85" sid="S1"/>
  <point x="-18372.72" y="4578.60" z="-0.08" d="1.85" sid="S1"/>
  <point x="-18272.72" y="4707.27" z="-0.08" d="1.85" sid="S1"/>
  <point x="-18196.79" y="4775.29" z="-0.08" d="1.85" sid="S1"/>
  <point x="-17789.07" y="5255.63" z="-0.08" d="1.85" sid="S1"/>
  <point x="-17624.26" y="5310.77" z="-0.08" d="1.85" sid="S1"/>
  <point x="-17535.37" y="5393.49" z="-0.08" d="1.85" sid="S1"/>
  <point x="-17439.07" y="5505.63" z="-0.08" d="1.85" sid="S1"/>
  <point x="-17313.15" y="5592.02" z="-0.08" d="1.85" sid="S1"/>
  <point x="-17237.22" y="5663.72" z="-0.08" d="1.85" sid="S1"/>
  <point x="-16859.75" y="6006.21" z="-0.08" d="1.85" sid="S1"/>
  <point x="-16787.53" y="6131.21" z="-0.08" d="1.85" sid="S1"/>
  <point x="-16635.68" y="6217.61" z="-0.08" d="1.85" sid="S1"/>
  <point x="-16493.08" y="6335.25" z="-0.08" d="1.85" sid="S1"/>
  <point x="-16406.05" y="6414.30" z="-0.08" d="1.85" sid="S1"/>
  <point x="-16311.60" y="6473.12" z="-0.08" d="1.85" sid="S1"/>
  <point x="-16083.82" y="6555.84" z="-0.08" d="1.85" sid="S1"/>
  <point x="-15948.44" y="6595.69" z="-0.08" d="1.85" sid="S1"/>
  <point x="-15666.96" y="6834.66" z="-0.08" d="1.85" sid="S1"/>
  <point x="-15546.59" y="6910.03" z="-0.08" d="1.85" sid="S1"/>
  <point x="-15348.44" y="7119.59" z="-0.08" d="1.85" sid="S1"/>
  <point x="-15216.96" y="7246.42" z="-0.08" d="1.85" sid="S1"/>
  <point x="-15092.89" y="7323.63" z="-0.08" d="1.85" sid="S1"/>
  <point x="-14905.85" y="7444.95" z="-0.08" d="1.85" sid="S1"/>
  <point x="-14713.48" y="7525.28" z="-0.08" d="1.85" sid="S1"/>
  <point x="-14467.19" y="7573.07" z="-0.08" d="1.85" sid="S1"/>
  <point x="-14243.11" y="7653.96" z="-0.08" d="1.85" sid="S1"/>
  <point x="-14074.60" y="7733.00" z="-0.08" d="1.85" sid="S1"/>
  <point x="-13941.26" y="7801.01" z="-0.08" d="1.85" sid="S1"/>
  <point x="-13882.00" y="7850.65" z="-0.08" d="1.85" sid="S1"/>
  <point x="-13735.71" y="7902.12" z="-0.08" d="1.85" sid="S1"/>
  <point x="-12995.34" y="8151.75" z="-0.08" d="1.85" sid="S1"/>
  <point x="-12815.71" y="8239.98" z="-0.08" d="1.85" sid="S1"/>
  <point x="-12682.37" y="8254.69" z="-0.08" d="1.85" sid="S1"/>
  <point x="-12591.63" y="8252.85" z="-0.08" d="1.85" sid="S1"/>
  <point x="-12162.10" y="8345.11" z="-0.08" d="1.85" sid="S1"/>
  <point x="-11941.73" y="8380.04" z="-0.08" d="1.85" sid="S1"/>
  <point x="-11800.99" y="8385.55" z="-0.08" d="1.85" sid="S1"/>
  <point x="-11652.84" y="8427.83" z="-0.08" d="1.85" sid="S1"/>
  <point x="-11434.32" y="8488.49" z="-0.08" d="1.85" sid="S1"/>
  <point x="-10923.42" y="8531.92" z="-0.08" d="1.85" sid="S1"/>
  <point x="-10751.19" y="8568.68" z="-0.08" d="1.85" sid="S1"/>
  <point x="-10597.49" y="8605.44" z="-0.08" d="1.85" sid="S1"/>
  <point x="-10604.90" y="8675.30" z="-0.08" d="1.85" sid="S1"/>
  <point x="-10782.68" y="8721.25" z="-0.08" d="1.85" sid="S1"/>
  <point x="-11210.45" y="8761.69" z="-0.08" d="1.85" sid="S1"/>
  <point x="-11508.60" y="8838.90" z="-0.08" d="1.85" sid="S1"/>
  <point x="-12014.16" y="8870.15" z="-0.08" d="1.85" sid="S1"/>
  <point x="-12369.71" y="8884.86" z="-0.08" d="1.85" sid="S1"/>
  <point x="-12540.08" y="8868.31" z="-0.08" d="1.85" sid="S1"/>
  <point x="-12730.82" y="8947.36" z="-0.08" d="1.85" sid="S1"/>
  <point x="-12893.79" y="8936.33" z="-0.08" d="1.85" sid="S1"/>
  <point x="-13043.79" y="8932.65" z="-0.08" d="1.85" sid="S1"/>
  <point x="-13141.94" y="8941.84" z="-0.08" d="1.85" sid="S1"/>
  <point x="-13304.94" y="8977.76" z="-0.08" d="1.85" sid="S1"/>
  <point x="-13812.35" y="9014.53" z="-0.08" d="1.85" sid="S1"/>
  <point x="-14173.46" y="8986.95" z="-0.08" d="1.85" sid="S1"/>
  <point x="-14462.35" y="8968.57" z="-0.08" d="1.85" sid="S1"/>
  <point x="-14669.76" y="8935.48" z="-0.08" d="1.85" sid="S1"/>
  <point x="-14845.68" y="8961.22" z="-0.08" d="1.85" sid="S1"/>
  <point x="-15351.48" y="8854.08" z="-0.08" d="1.85" sid="S1"/>
  <point x="-15610.74" y="8855.92" z="-0.08" d="1.85" sid="S1"/>
  <point x="-15731.11" y="8857.75" z="-0.08" d="1.85" sid="S1"/>
  <point x="-15860.74" y="9067.31" z="-0.08" d="1.85" sid="S1"/>
  <point x="-16105.19" y="9341.21" z="-0.08" d="1.85" sid="S1"/>
  <point x="-16286.67" y="9429.45" z="-0.08" d="1.85" sid="S1"/>
  <point x="-16238.52" y="9183.12" z="-0.08" d="1.85" sid="S1"/>
  <point x="-16003.34" y="8822.83" z="-0.08" d="1.85" sid="S1"/>
  <point x="-16051.48" y="8730.92" z="-0.08" d="1.85" sid="S1"/>
  <point x="-16331.11" y="8686.80" z="-0.08" d="1.85" sid="S1"/>
  <point x="-16475.56" y="8653.71" z="-0.08" d="1.85" sid="S1"/>
  <point x="-16568.15" y="8639.00" z="-0.08" d="1.85" sid="S1"/>
  <point x="-17153.66" y="8499.44" z="-0.08" d="1.85" sid="S1"/>
  <point x="-17320.33" y="8442.46" z="-0.08" d="1.85" sid="S1"/>
  <point x="-17342.55" y="8409.37" z="-0.08" d="1.85" sid="S1"/>
  <point x="-17637.00" y="8414.88" z="-0.08" d="1.85" sid="S1"/>
  <point x="-17853.66" y="8341.35" z="-0.08" d="1.85" sid="S1"/>
  <point x="-18109.22" y="8286.21" z="-0.08" d="1.85" sid="S1"/>
  <point x="-18227.74" y="8262.31" z="-0.08" d="1.85" sid="S1"/>
  <point x="-18292.55" y="8236.57" z="-0.08" d="1.85" sid="S1"/>
  <point x="-18572.41" y="8169.87" z="-0.08" d="1.85" sid="S1"/>
  <point x="-18626.11" y="8048.55" z="-0.08" d="1.85" sid="S1"/>
  <point x="-18831.67" y="8020.97" z="-0.08" d="1.85" sid="S1"/>
  <point x="-19120.56" y="7980.53" z="-0.08" d="1.85" sid="S1"/>
  <point x="-19331.67" y="7952.96" z="-0.08" d="1.85" sid="S1"/>
  <point x="-19492.78" y="7927.22" z="-0.08" d="1.85" sid="S1"/>
  <point x="-19589.07" y="7918.03" z="-0.08" d="1.85" sid="S1"/>
  <point x="-19779.82" y="7910.68" z="-0.08" d="1.85" sid="S1"/>
  <point x="-19937.22" y="7877.59" z="-0.08" d="1.85" sid="S1"/>
  <point x="-20020.56" y="7811.41" z="-0.08" d="1.85" sid="S1"/>
  <point x="-20262.97" y="7762.16" z="-0.08" d="1.85" sid="S1"/>
  <point x="-20644.45" y="7672.09" z="-0.08" d="1.85" sid="S1"/>
  <point x="-20959.27" y="7627.97" z="-0.08" d="1.85" sid="S1"/>
  <point x="-21150.01" y="7550.77" z="-0.08" d="1.85" sid="S1"/>
  <point x="-21300.01" y="7502.97" z="-0.08" d="1.85" sid="S1"/>
  <point x="-21407.42" y="7493.78" z="-0.08" d="1.85" sid="S1"/>
  <point x="-21557.42" y="7486.43" z="-0.08" d="1.85" sid="S1"/>
  <point x="-21748.16" y="7477.24" z="-0.08" d="1.85" sid="S1"/>
  <point x="-22068.85" y="7431.59" z="-0.08" d="1.85" sid="S1"/>
  <point x="-22170.70" y="7336.00" z="-0.08" d="1.85" sid="S1"/>
  <point x="-22605.89" y="7293.72" z="-0.08" d="1.85" sid="S1"/>
  <point x="-22792.92" y="7341.52" z="-0.08" d="1.85" sid="S1"/>
  <point x="-23002.18" y="7334.16" z="-0.08" d="1.85" sid="S1"/>
  <point x="-23189.22" y="7253.28" z="-0.08" d="1.85" sid="S1"/>
  <point x="-23361.44" y="7227.55" z="-0.08" d="1.85" sid="S1"/>
  <point x="-23481.81" y="7150.34" z="-0.08" d="1.85" sid="S1"/>
  <point x="-23619.12" y="7111.39" z="-0.08" d="1.85" sid="S1"/>
  <point x="-23843.19" y="7025.00" z="-0.08" d="1.85" sid="S1"/>
  <point x="-24002.45" y="7087.50" z="-0.08" d="1.85" sid="S1"/>
  <point x="-24182.08" y="7030.51" z="-0.08" d="1.85" sid="S1"/>
  <point x="-24443.19" y="6977.20" z="-0.08" d="1.85" sid="S1"/>
  <point x="-24587.63" y="6951.47" z="-0.08" d="1.85" sid="S1"/>
  <point x="-24889.49" y="6955.14" z="-0.08" d="1.85" sid="S1"/>
  <point x="-25117.27" y="6929.41" z="-0.08" d="1.85" sid="S1"/>
  <point x="-25209.86" y="6868.75" z="-0.08" d="1.85" sid="S1"/>
  <point x="-25381.95" y="6826.92" z="-0.08" d="1.85" sid="S1"/>
  <point x="-25618.99" y="6830.59" z="-0.08" d="1.85" sid="S1"/>
  <point x="-25861.58" y="6880.23" z="-0.08" d="1.85" sid="S1"/>
  <point x="-26033.80" y="6821.40" z="-0.08" d="1.85" sid="S1"/>
  <point x="-26289.36" y="6847.14" z="-0.08" d="1.85" sid="S1"/>
  <point x="-26483.80" y="6850.82" z="-0.08" d="1.85" sid="S1"/>
  <point x="-26648.62" y="6887.58" z="-0.08" d="1.85" sid="S1"/>
  <point x="-26735.66" y="6872.87" z="-0.08" d="1.85" sid="S1"/>
  <point x="-26883.80" y="6891.26" z="-0.08" d="1.85" sid="S1"/>
  <point x="-26930.10" y="6889.42" z="-0.08" d="1.85" sid="S1"/>
  <point x="-27159.81" y="6909.22" z="-0.08" d="1.85" sid="S1"/>
  <point x="-27339.44" y="6896.35" z="-0.08" d="1.85" sid="S1"/>
  <point x="-27483.88" y="6962.53" z="-0.08" d="1.85" sid="S1"/>
  <point x="-27537.59" y="7032.38" z="-0.08" d="1.85" sid="S1"/>
  <point x="-27644.99" y="7050.76" z="-0.08" d="1.85" sid="S1"/>
  <point x="-27778.33" y="7115.10" z="-0.08" d="1.85" sid="S1"/>
  <point x="-27963.51" y="7197.82" z="-0.08" d="1.85" sid="S1"/>
  <point x="-28133.88" y="7212.53" z="-0.08" d="1.85" sid="S1"/>
  <point x="-28259.81" y="7379.81" z="-0.08" d="1.85" sid="S1"/>
  <point x="-28378.33" y="7583.85" z="-0.08" d="1.85" sid="S1"/>
  <point x="-28469.07" y="7650.03" z="-0.08" d="1.85" sid="S1"/>
  <point x="-28654.25" y="7752.97" z="-0.08" d="1.85" sid="S1"/>
  <point x="-29369.34" y="7905.12" z="-0.08" d="1.85" sid="S1"/>
  <point x="-29665.64" y="8131.22" z="-0.08" d="1.85" sid="S1"/>
  <point x="-29808.23" y="8370.19" z="-0.08" d="1.85" sid="S1"/>
  <point x="-29884.16" y="8500.71" z="-0.08" d="1.85" sid="S1"/>
  <point x="-29980.46" y="8634.90" z="-0.08" d="1.85" sid="S1"/>
  <point x="-30028.33" y="8693.12" z="-0.08" d="1.85" sid="S1"/>
  <point x="-30239.44" y="8823.64" z="-0.08" d="1.85" sid="S1"/>
  <point x="-30469.07" y="9001.94" z="-0.08" d="1.85" sid="S1"/>
  <point x="-30570.92" y="9169.22" z="-0.08" d="1.85" sid="S1"/>
  <point x="-30804.25" y="9288.71" z="-0.08" d="1.85" sid="S1"/>
  <point x="-30970.92" y="9514.81" z="-0.08" d="1.85" sid="S1"/>
  <point x="-31135.79" y="9720.73" z="-0.08" d="1.85" sid="S1"/>
  <point x="-31126.54" y="9946.83" z="-0.08" d="1.85" sid="S1"/>
  <point x="-31135.79" y="10143.52" z="-0.08" d="1.85" sid="S1"/>
  <point x="-31080.24" y="10388.01" z="-0.08" d="1.85" sid="S1"/>
  <point x="-31456.00" y="10990.44" z="-0.08" d="1.85" sid="S1"/>
  <point x="-31076.09" y="11159.00" z="-0.08" d="1.85" sid="S1"/>
  <point x="-30813.13" y="11528.49" z="-0.08" d="1.85" sid="S1"/>
  <point x="-30737.20" y="11796.87" z="-0.08" d="1.85" sid="S1"/>
  <point x="-30674.24" y="12015.62" z="-0.08" d="1.85" sid="S1"/>
  <point x="-30614.98" y="12147.98" z="-0.08" d="1.85" sid="S1"/>
  <point x="-30392.96" y="12489.41" z="-0.08" d="1.85" sid="S1"/>
  <point x="-30396.66" y="12702.64" z="-0.08" d="1.85" sid="S1"/>
  <point x="-30391.11" y="12914.04" z="-0.08" d="1.85" sid="S1"/>
  <point x="-30367.03" y="13020.66" z="-0.08" d="1.85" sid="S1"/>
  <point x="-30341.05" y="13336.32" z="-0.08" d="1.85" sid="S1"/>
  <point x="-30094.76" y="13415.37" z="-0.08" d="1.85" sid="S1"/>
  <point x="-29998.46" y="13575.29" z="-0.08" d="1.85" sid="S1"/>
  <point x="-29946.61" y="13749.93" z="-0.08" d="1.85" sid="S1"/>
  <point x="-29911.42" y="13878.60" z="-0.08" d="1.85" sid="S1"/>
  <point x="-29965.13" y="13937.43" z="-0.08" d="1.85" sid="S1"/>
  <point x="-29987.35" y="14240.31" z="-0.08" d="1.85" sid="S1"/>
  <point x="-30074.39" y="14457.22" z="-0.08" d="1.85" sid="S1"/>
  <point x="-30207.72" y="14562.00" z="-0.08" d="1.85" sid="S1"/>
  <point x="-30342.91" y="14635.53" z="-0.08" d="1.85" sid="S1"/>
  <point x="-30457.72" y="14677.81" z="-0.08" d="1.85" sid="S1"/>
  <point x="-30531.79" y="14736.63" z="-0.08" d="1.85" sid="S1"/>
  <point x="-30398.46" y="14839.57" z="-0.08" d="1.85" sid="S1"/>
  <point x="-29879.81" y="14957.49" z="-0.08" d="1.85" sid="S1"/>
  <point x="-29448.33" y="15014.48" z="-0.08" d="1.85" sid="S1"/>
  <point x="-29263.14" y="15065.95" z="-0.08" d="1.85" sid="S1"/>
  <point x="-28498.46" y="15150.06" z="-0.08" d="1.85" sid="S1"/>
  <point x="-28278.09" y="15186.82" z="-0.08" d="1.85" sid="S1"/>
  <point x="-28094.76" y="15214.39" z="-0.08" d="1.85" sid="S1"/>
  <point x="-27350.18" y="15328.67" z="-0.08" d="1.85" sid="S1"/>
  <point x="-27153.89" y="15383.81" z="-0.08" d="1.85" sid="S1"/>
  <point x="-26903.89" y="15427.93" z="-0.08" d="1.85" sid="S1"/>
  <point x="-26796.67" y="15429.34" z="-0.08" d="1.85" sid="S1"/>
  <point x="-26431.86" y="15488.16" z="-0.08" d="1.85" sid="S1"/>
  <point x="-26078.15" y="15537.79" z="-0.08" d="1.85" sid="S1"/>
  <point x="-25905.93" y="15572.72" z="-0.08" d="1.85" sid="S1"/>
  <point x="-25742.97" y="15594.78" z="-0.08" d="1.85" sid="S1"/>
  <point x="-24874.56" y="15702.70" z="-0.08" d="1.85" sid="S1"/>
  <point x="-24752.34" y="15732.12" z="-0.08" d="1.85" sid="S1"/>
  <point x="-24583.82" y="15724.76" z="-0.08" d="1.85" sid="S1"/>
  <point x="-24039.33" y="15670.89" z="-0.08" d="1.85" sid="S1"/>
  <point x="-24111.56" y="15718.68" z="-0.08" d="1.85" sid="S1"/>
  <point x="-24339.33" y="15764.64" z="-0.08" d="1.85" sid="S1"/>
  <point x="-24793.04" y="15902.51" z="-0.08" d="1.85" sid="S1"/>
  <point x="-25035.63" y="15994.42" z="-0.08" d="1.85" sid="S1"/>
  <point x="-25252.30" y="16027.51" z="-0.08" d="1.85" sid="S1"/>
  <point x="-25572.67" y="16069.79" z="-0.08" d="1.85" sid="S1"/>
  <point x="-25828.22" y="16097.36" z="-0.08" d="1.85" sid="S1"/>
  <point x="-26122.67" y="16108.39" z="-0.08" d="1.85" sid="S1"/>
  <point x="-26313.41" y="16117.58" z="-0.08" d="1.85" sid="S1"/>
  <point x="-26931.60" y="16080.53" z="-0.08" d="1.85" sid="S1"/>
  <point x="-26979.75" y="16032.74" z="-0.08" d="1.85" sid="S1"/>
  <point x="-27020.49" y="16023.55" z="-0.08" d="1.85" sid="S1"/>
  <point x="-27240.86" y="16056.64" z="-0.08" d="1.85" sid="S1"/>
  <point x="-27809.38" y="16063.99" z="-0.08" d="1.85" sid="S1"/>
  <point x="-28009.38" y="16108.11" z="-0.08" d="1.85" sid="S1"/>
  <point x="-28057.52" y="16122.81" z="-0.08" d="1.85" sid="S1"/>
  <point x="-29246.07" y="16322.72" z="-0.08" d="1.85" sid="S1"/>
  <point x="-29657.18" y="16433.01" z="-0.08" d="1.85" sid="S1"/>
  <point x="-29734.96" y="16458.75" z="-0.08" d="1.85" sid="S1"/>
  <point x="-29764.59" y="16471.61" z="-0.08" d="1.85" sid="S1"/>
  <point x="-30475.54" y="16629.44" z="-0.08" d="1.85" sid="S1"/>
  <point x="-30527.39" y="16717.67" z="-0.08" d="1.85" sid="S1"/>
  <point x="-30605.17" y="17004.44" z="-0.08" d="1.85" sid="S1"/>
  <point x="-30621.84" y="17101.86" z="-0.08" d="1.85" sid="S1"/>
  <point x="-30595.91" y="17195.61" z="-0.08" d="1.85" sid="S1"/>
  <point x="-30529.24" y="17263.63" z="-0.08" d="1.85" sid="S1"/>
  <point x="-30481.10" y="17344.51" z="-0.08" d="1.85" sid="S1"/>
  <point x="-30270.17" y="17761.38" z="-0.08" d="1.85" sid="S1"/>
  <point x="-30068.32" y="18110.64" z="-0.08" d="1.85" sid="S1"/>
  <point x="-30007.21" y="18228.29" z="-0.08" d="1.85" sid="S1"/>
  <point x="-29795.92" y="18683.73" z="-0.08" d="1.85" sid="S1"/>
  <point x="-29707.03" y="18919.03" z="-0.08" d="1.85" sid="S1"/>
  <point x="-29658.88" y="19042.19" z="-0.08" d="1.85" sid="S1"/>
  <point x="-29632.96" y="19117.55" z="-0.08" d="1.85" sid="S1"/>
  <point x="-29332.68" y="19766.14" z="-0.08" d="1.85" sid="S1"/>
  <point x="-29269.72" y="19907.69" z="-0.08" d="1.85" sid="S1"/>
  <point x="-29384.53" y="19911.37" z="-0.08" d="1.85" sid="S1"/>
  <point x="-29360.46" y="20008.79" z="-0.08" d="1.85" sid="S1"/>
  <point x="-29153.07" y="20709.02" z="-0.08" d="1.85" sid="S1"/>
  <point x="-29103.07" y="20822.99" z="-0.08" d="1.85" sid="S1"/>
  <point x="-29073.44" y="20898.35" z="-0.08" d="1.85" sid="S1"/>
  <point x="-28823.78" y="21664.64" z="-0.08" d="1.85" sid="S1"/>
  <point x="-28827.48" y="21767.58" z="-0.08" d="1.85" sid="S1"/>
  <point x="-28564.72" y="22405.07" z="-0.08" d="1.85" sid="S1"/>
  <point x="-28533.23" y="22511.68" z="-0.08" d="1.85" sid="S1"/>
  <point x="-28511.01" y="22559.48" z="-0.08" d="1.85" sid="S1"/>
  <point x="-28486.94" y="22656.90" z="-0.08" d="1.85" sid="S1"/>
  <point x="-28444.19" y="22956.28" z="-0.08" d="1.85" sid="S1"/>
  <point x="-28392.33" y="23061.06" z="-0.08" d="1.85" sid="S1"/>
  <point x="-28409.00" y="23130.91" z="-0.08" d="1.85" sid="S1"/>
  <point x="-28397.89" y="23224.66" z="-0.08" d="1.85" sid="S1"/>
  <point x="-28346.04" y="23322.09" z="-0.08" d="1.85" sid="S1"/>
  <point x="-28321.96" y="23379.07" z="-0.08" d="1.85" sid="S1"/>
  <point x="-28286.78" y="23459.96" z="-0.08" d="1.85" sid="S1"/>
  <point x="-28238.63" y="23551.87" z="-0.08" d="1.85" sid="S1"/>
  <point x="-28218.41" y="23703.97" z="-0.08" d="1.85" sid="S1"/>
  <point x="-28149.89" y="23792.21" z="-0.08" d="1.85" sid="S1"/>
  <point x="-28127.67" y="23852.87" z="-0.08" d="1.85" sid="S1"/>
  <point x="-28085.07" y="23987.06" z="-0.08" d="1.85" sid="S1"/>
  <point x="-28081.37" y="24071.62" z="-0.08" d="1.85" sid="S1"/>
  <point x="-28057.30" y="24145.15" z="-0.08" d="1.85" sid="S1"/>
  <point x="-28029.52" y="24189.27" z="-0.08" d="1.85" sid="S1"/>
  <point x="-27857.30" y="24191.10" z="-0.08" d="1.85" sid="S1"/>
  <point x="-27835.07" y="24224.19" z="-0.08" d="1.85" sid="S1"/>
  <point x="-27751.74" y="24215.00" z="-0.08" d="1.85" sid="S1"/>
  <point x="-27599.89" y="24215.00" z="-0.08" d="1.85" sid="S1"/>
  <point x="-27488.78" y="24213.16" z="-0.08" d="1.85" sid="S1"/>
  <point x="-27385.07" y="24213.16" z="-0.08" d="1.85" sid="S1"/>
  <point x="-27231.37" y="24244.41" z="-0.08" d="1.85" sid="S1"/>
  <point x="-27173.96" y="24266.47" z="-0.08" d="1.85" sid="S1"/>
  <point x="-27086.93" y="24257.28" z="-0.08" d="1.85" sid="S1"/>
  <point x="-26857.45" y="24251.28" z="-0.08" d="1.85" sid="S1"/>
  <point x="-26581.52" y="24253.12" z="-0.08" d="1.85" sid="S1"/>
  <point x="-26318.56" y="24269.66" z="-0.08" d="1.85" sid="S1"/>
  <point x="-26151.89" y="24339.52" z="-0.08" d="1.85" sid="S1"/>
  <point x="-26048.19" y="24379.96" z="-0.08" d="1.85" sid="S1"/>
  <point x="-25935.23" y="24438.78" z="-0.08" d="1.85" sid="S1"/>
  <point x="-25772.27" y="24408.00" z="-0.08" d="1.85" sid="S1"/>
  <point x="-25529.67" y="24477.85" z="-0.08" d="1.85" sid="S1"/>
  <point x="-25416.71" y="24479.69" z="-0.08" d="1.85" sid="S1"/>
  <point x="-25355.60" y="24431.89" z="-0.08" d="1.85" sid="S1"/>
  <point x="-25342.64" y="24308.73" z="-0.08" d="1.85" sid="S1"/>
  <point x="-25318.56" y="24154.32" z="-0.08" d="1.85" sid="S1"/>
  <point x="-25288.93" y="24058.73" z="-0.08" d="1.85" sid="S1"/>
  <point x="-25348.19" y="23983.36" z="-0.08" d="1.85" sid="S1"/>
  <point x="-25316.71" y="23928.22" z="-0.08" d="1.85" sid="S1"/>
  <point x="-25288.93" y="23904.32" z="-0.08" d="1.85" sid="S1"/>
  <point x="-25166.71" y="23915.35" z="-0.08" d="1.85" sid="S1"/>
  <point x="-25135.23" y="23992.55" z="-0.08" d="1.85" sid="S1"/>
  <point x="-25051.90" y="24089.98" z="-0.08" d="1.85" sid="S1"/>
  <point x="-24874.12" y="24158.00" z="-0.08" d="1.85" sid="S1"/>
  <point x="-24766.71" y="24249.91" z="-0.08" d="1.85" sid="S1"/>
  <point x="-24724.39" y="24295.35" z="-0.08" d="1.85" sid="S1"/>
  <point x="-24622.54" y="24379.91" z="-0.08" d="1.85" sid="S1"/>
  <point x="-24489.20" y="24400.13" z="-0.08" d="1.85" sid="S1"/>
  <point x="-24237.35" y="24444.25" z="-0.08" d="1.85" sid="S1"/>
  <point x="-23985.50" y="24508.59" z="-0.08" d="1.85" sid="S1"/>
  <point x="-23802.16" y="24510.43" z="-0.08" d="1.85" sid="S1"/>
  <point x="-23611.42" y="24447.93" z="-0.08" d="1.85" sid="S1"/>
  <point x="-23250.47" y="24486.20" z="-0.08" d="1.85" sid="S1"/>
  <point x="-23156.02" y="24524.80" z="-0.08" d="1.85" sid="S1"/>
  <point x="-22906.02" y="24515.61" z="-0.08" d="1.85" sid="S1"/>
  <point x="-22768.99" y="24477.01" z="-0.08" d="1.85" sid="S1"/>
  <point x="-22657.88" y="24418.19" z="-0.08" d="1.85" sid="S1"/>
  <point x="-22559.73" y="24394.29" z="-0.08" d="1.85" sid="S1"/>
  <point x="-22461.58" y="24397.96" z="-0.08" d="1.85" sid="S1"/>
  <point x="-22196.91" y="24423.88" z="-0.08" d="1.85" sid="S1"/>
  <point x="-22006.17" y="24431.23" z="-0.08" d="1.85" sid="S1"/>
  <point x="-21789.51" y="24425.72" z="-0.08" d="1.85" sid="S1"/>
  <point x="-21570.99" y="24412.85" z="-0.08" d="1.85" sid="S1"/>
  <point x="-21304.32" y="24390.79" z="-0.08" d="1.85" sid="S1"/>
  <point x="-21067.34" y="24392.73" z="-0.08" d="1.85" sid="S1"/>
  <point x="-20908.08" y="24469.94" z="-0.08" d="1.85" sid="S1"/>
  <point x="-20708.08" y="24440.53" z="-0.08" d="1.85" sid="S1"/>
  <point x="-20526.60" y="24440.53" z="-0.08" d="1.85" sid="S1"/>
  <point x="-20482.16" y="24370.68" z="-0.08" d="1.85" sid="S1"/>
  <point x="-20478.45" y="24190.53" z="-0.08" d="1.85" sid="S1"/>
  <point x="-20554.38" y="23817.37" z="-0.08" d="1.85" sid="S1"/>
  <point x="-20508.08" y="23607.81" z="-0.08" d="1.85" sid="S1"/>
  <point x="-20454.38" y="23484.65" z="-0.08" d="1.85" sid="S1"/>
  <point x="-20376.25" y="23379.57" z="-0.08" d="1.85" sid="S1"/>
  <point x="-19985.51" y="23283.98" z="-0.08" d="1.85" sid="S1"/>
  <point x="-19641.07" y="23339.13" z="-0.08" d="1.85" sid="S1"/>
  <point x="-19552.18" y="23475.16" z="-0.08" d="1.85" sid="S1"/>
  <point x="-19500.32" y="23585.45" z="-0.08" d="1.85" sid="S1"/>
  <point x="-19272.55" y="23508.24" z="-0.08" d="1.85" sid="S1"/>
  <point x="-18815.42" y="23291.94" z="-0.08" d="1.85" sid="S1"/>
  <point x="-18576.53" y="23244.14" z="-0.08" d="1.85" sid="S1"/>
  <point x="-18365.42" y="23201.86" z="-0.08" d="1.85" sid="S1"/>
  <point x="-18119.13" y="23120.98" z="-0.08" d="1.85" sid="S1"/>
  <point x="-17833.84" y="23081.01" z="-0.08" d="1.85" sid="S1"/>
  <point x="-17622.73" y="23097.55" z="-0.08" d="1.85" sid="S1"/>
  <point x="-17515.32" y="23233.58" z="-0.08" d="1.85" sid="S1"/>
  <point x="-17439.40" y="23386.15" z="-0.08" d="1.85" sid="S1"/>
  <point x="-17365.32" y="23483.58" z="-0.08" d="1.85" sid="S1"/>
  <point x="-17296.81" y="23489.10" z="-0.08" d="1.85" sid="S1"/>
  <point x="-17193.10" y="23413.73" z="-0.08" d="1.85" sid="S1"/>
  <point x="-16957.92" y="23312.63" z="-0.08" d="1.85" sid="S1"/>
  <point x="-16633.36" y="23170.75" z="-0.08" d="1.85" sid="S1"/>
  <point x="-16487.06" y="23146.86" z="-0.08" d="1.85" sid="S1"/>
  <point x="-16429.65" y="23058.62" z="-0.08" d="1.85" sid="S1"/>
  <point x="-16042.61" y="22694.65" z="-0.08" d="1.85" sid="S1"/>
  <point x="-15774.10" y="22549.43" z="-0.08" d="1.85" sid="S1"/>
  <point x="-15629.28" y="22461.51" z="-0.08" d="1.85" sid="S1"/>
  <point x="-15518.17" y="22338.35" z="-0.08" d="1.85" sid="S1"/>
  <point x="-15270.02" y="22154.53" z="-0.08" d="1.85" sid="S1"/>
  <point x="-15112.62" y="22025.85" z="-0.08" d="1.85" sid="S1"/>
  <point x="-14616.32" y="22071.80" z="-0.08" d="1.85" sid="S1"/>
  <point x="-13899.71" y="22030.02" z="-0.08" d="1.85" sid="S1"/>
  <point x="-13512.67" y="21928.91" z="-0.08" d="1.85" sid="S1"/>
  <point x="-13460.82" y="21655.02" z="-0.08" d="1.85" sid="S1"/>
  <point x="-12881.40" y="21244.52" z="-0.08" d="1.85" sid="S1"/>
  <point x="-12775.84" y="21104.81" z="-0.08" d="1.85" sid="S1"/>
  <point x="-12749.92" y="20968.79" z="-0.08" d="1.85" sid="S1"/>
  <point x="-12705.47" y="20761.06" z="-0.08" d="1.85" sid="S1"/>
  <point x="-12553.93" y="20668.79" z="-0.08" d="1.85" sid="S1"/>
  <point x="-12428.00" y="20571.36" z="-0.08" d="1.85" sid="S1"/>
  <point x="-12431.70" y="20766.21" z="-0.08" d="1.85" sid="S1"/>
  <point x="-12465.04" y="20951.88" z="-0.08" d="1.85" sid="S1"/>
  <point x="-12365.04" y="21229.45" z="-0.08" d="1.85" sid="S1"/>
  <point x="-12292.81" y="21424.30" z="-0.08" d="1.85" sid="S1"/>
  <point x="-12202.07" y="21468.42" z="-0.08" d="1.85" sid="S1"/>
  <point x="-12083.56" y="21481.29" z="-0.08" d="1.85" sid="S1"/>
  <point x="-12057.63" y="21457.39" z="-0.08" d="1.85" sid="S1"/>
  <point x="-11928.00" y="21352.61" z="-0.08" d="1.85" sid="S1"/>
  <point x="-11835.41" y="21295.63" z="-0.08" d="1.85" sid="S1"/>
  <point x="-11763.18" y="21268.05" z="-0.08" d="1.85" sid="S1"/>
  <point x="-11570.59" y="21189.01" z="-0.08" d="1.85" sid="S1"/>
  <point x="-11039.35" y="21067.37" z="-0.08" d="1.85" sid="S1"/>
  <point x="-10800.46" y="20957.08" z="-0.08" d="1.85" sid="S1"/>
  <point x="-10663.42" y="20844.95" z="-0.08" d="1.85" sid="S1"/>
  <point x="-10561.57" y="20828.40" z="-0.08" d="1.85" sid="S1"/>
  <point x="-10446.75" y="20832.08" z="-0.08" d="1.85" sid="S1"/>
  <point x="-9654.29" y="20782.76" z="-0.08" d="1.85" sid="S1"/>
  <point x="-9435.77" y="20788.28" z="-0.08" d="1.85" sid="S1"/>
  <point x="-9248.73" y="20784.60" z="-0.08" d="1.85" sid="S1"/>
  <point x="-8793.37" y="20674.55" z="-0.08" d="1.85" sid="S1"/>
  <point x="-8608.19" y="20612.05" z="-0.08" d="1.85" sid="S1"/>
  <point x="-8432.26" y="20562.42" z="-0.08" d="1.85" sid="S1"/>
  <point x="-8273.00" y="20569.77" z="-0.08" d="1.85" sid="S1"/>
  <point x="-8097.08" y="20540.36" z="-0.08" d="1.85" sid="S1"/>
  <point x="-7959.99" y="20519.78" z="-0.08" d="1.85" sid="S1"/>
  <point x="-7771.10" y="20440.73" z="-0.08" d="1.85" sid="S1"/>
  <point x="-7554.44" y="20370.88" z="-0.08" d="1.85" sid="S1"/>
  <point x="-7317.40" y="20315.73" z="-0.08" d="1.85" sid="S1"/>
  <point x="-7159.99" y="20313.89" z="-0.08" d="1.85" sid="S1"/>
  <point x="-7045.18" y="20306.54" z="-0.08" d="1.85" sid="S1"/>
  <point x="-7013.69" y="20356.17" z="-0.08" d="1.85" sid="S1"/>
  <point x="-7147.03" y="20470.14" z="-0.08" d="1.85" sid="S1"/>
  <point x="-7430.36" y="20549.19" z="-0.08" d="1.85" sid="S1"/>
  <point x="-7624.81" y="20701.76" z="-0.08" d="1.85" sid="S1"/>
  <point x="-7841.47" y="20819.41" z="-0.08" d="1.85" sid="S1"/>
  <point x="-8071.10" y="20872.72" z="-0.08" d="1.85" sid="S1"/>
  <point x="-8234.06" y="20887.42" z="-0.08" d="1.85" sid="S1"/>
  <point x="-8391.47" y="20992.20" z="-0.08" d="1.85" sid="S1"/>
  <point x="-8663.69" y="21131.91" z="-0.08" d="1.85" sid="S1"/>
  <point x="-8876.66" y="21240.37" z="-0.08" d="1.85" sid="S1"/>
  <point x="-9135.92" y="21256.91" z="-0.08" d="1.85" sid="S1"/>
  <point x="-9339.62" y="21324.92" z="-0.08" d="1.85" sid="S1"/>
  <point x="-9484.06" y="21356.17" z="-0.08" d="1.85" sid="S1"/>
  <point x="-9693.32" y="21356.17" z="-0.08" d="1.85" sid="S1"/>
  <point x="-9743.32" y="21429.70" z="-0.08" d="1.85" sid="S1"/>
  <point x="-10119.00" y="21480.62" z="-0.08" d="1.85" sid="S1"/>
  <point x="-10207.89" y="21594.59" z="-0.08" d="1.85" sid="S1"/>
  <point x="-10333.82" y="21680.98" z="-0.08" d="1.85" sid="S1"/>
  <point x="-10524.56" y="21703.04" z="-0.08" d="1.85" sid="S1"/>
  <point x="-10656.04" y="21850.10" z="-0.08" d="1.85" sid="S1"/>
  <point x="-10883.82" y="21945.69" z="-0.08" d="1.85" sid="S1"/>
  <point x="-11028.26" y="22070.69" z="-0.08" d="1.85" sid="S1"/>
  <point x="-11446.78" y="22289.44" z="-0.08" d="1.85" sid="S1"/>
  <point x="-12013.24" y="22664.05" z="-0.08" d="1.85" sid="S1"/>
  <point x="-12237.32" y="22873.61" z="-0.08" d="1.85" sid="S1"/>
  <point x="-12405.84" y="23026.18" z="-0.08" d="1.85" sid="S1"/>
  <point x="-12587.32" y="23182.43" z="-0.08" d="1.85" sid="S1"/>
  <point x="-12891.43" y="23522.27" z="-0.08" d="1.85" sid="S1"/>
  <point x="-13215.51" y="23728.15" z="-0.08" d="1.85" sid="S1"/>
  <point x="-13324.76" y="23930.36" z="-0.08" d="1.85" sid="S1"/>
  <point x="-13415.51" y="23989.18" z="-0.08" d="1.85" sid="S1"/>
  <point x="-13558.10" y="24084.77" z="-0.08" d="1.85" sid="S1"/>
  <point x="-14100.62" y="24626.83" z="-0.08" d="1.85" sid="S1"/>
  <point x="-14270.99" y="24761.02" z="-0.08" d="1.85" sid="S1"/>
  <point x="-14285.81" y="24869.47" z="-0.08" d="1.85" sid="S1"/>
  <point x="-14308.03" y="24981.61" z="-0.08" d="1.85" sid="S1"/>
  <point x="-14330.50" y="25047.47" z="-0.08" d="1.85" sid="S1"/>
  <point x="-14217.54" y="25194.53" z="-0.08" d="1.85" sid="S1"/>
  <point x="-14111.98" y="25354.46" z="-0.08" d="1.85" sid="S1"/>
  <point x="-13976.80" y="25411.45" z="-0.08" d="1.85" sid="S1"/>
  <point x="-13928.65" y="25538.28" z="-0.08" d="1.85" sid="S1"/>
  <point x="-13974.94" y="25650.42" z="-0.08" d="1.85" sid="S1"/>
  <point x="-14091.61" y="25791.96" z="-0.08" d="1.85" sid="S1"/>
  <point x="-14215.68" y="25867.33" z="-0.08" d="1.85" sid="S1"/>
  <point x="-14480.39" y="25867.10" z="-0.08" d="1.85" sid="S1"/>
  <point x="-14550.76" y="25782.54" z="-0.08" d="1.85" sid="S1"/>
  <point x="-14563.73" y="25572.98" z="-0.08" d="1.85" sid="S1"/>
  <point x="-14622.98" y="25444.30" z="-0.08" d="1.85" sid="S1"/>
  <point x="-14767.43" y="25473.71" z="-0.08" d="1.85" sid="S1"/>
  <point x="-15010.02" y="25672.24" z="-0.08" d="1.85" sid="S1"/>
  <point x="-15271.13" y="25890.99" z="-0.08" d="1.85" sid="S1"/>
  <point x="-15517.43" y="26155.70" z="-0.08" d="1.85" sid="S1"/>
  <point x="-15658.17" y="26300.92" z="-0.08" d="1.85" sid="S1"/>
  <point x="-15802.61" y="26523.35" z="-0.08" d="1.85" sid="S1"/>
  <point x="-15917.43" y="26584.01" z="-0.08" d="1.85" sid="S1"/>
  <point x="-16432.14" y="27019.81" z="-0.08" d="1.85" sid="S1"/>
  <point x="-16648.81" y="27174.22" z="-0.08" d="1.85" sid="S1"/>
  <point x="-16783.99" y="27319.44" z="-0.08" d="1.85" sid="S1"/>
  <point x="-16826.59" y="27383.78" z="-0.08" d="1.85" sid="S1"/>
  <point x="-16883.99" y="27506.94" z="-0.08" d="1.85" sid="S1"/>
  <point x="-17135.68" y="27802.65" z="-0.08" d="1.85" sid="S1"/>
  <point x="-17357.90" y="27971.77" z="-0.08" d="1.85" sid="S1"/>
  <point x="-17419.01" y="28060.01" z="-0.08" d="1.85" sid="S1"/>
  <point x="-17581.98" y="28256.70" z="-0.08" d="1.85" sid="S1"/>
  <point x="-17680.13" y="28328.39" z="-0.08" d="1.85" sid="S1"/>
  <point x="-17709.76" y="28418.46" z="-0.08" d="1.85" sid="S1"/>
  <point x="-17696.82" y="28668.10" z="-0.08" d="1.85" sid="S1"/>
  <point x="-17811.63" y="28919.94" z="-0.08" d="1.85" sid="S1"/>
  <point x="-17970.89" y="29118.47" z="-0.08" d="1.85" sid="S1"/>
  <point x="-18020.89" y="29226.92" z="-0.08" d="1.85" sid="S1"/>
  <point x="-18056.07" y="29311.48" z="-0.08" d="1.85" sid="S1"/>
  <point x="-18207.63" y="29579.48" z="-0.08" d="1.85" sid="S1"/>
  <point x="-18402.07" y="29785.36" z="-0.08" d="1.85" sid="S1"/>
  <point x="-18592.82" y="29993.08" z="-0.08" d="1.85" sid="S1"/>
  <point x="-18739.11" y="30096.03" z="-0.08" d="1.85" sid="S1"/>
  <point x="-18826.15" y="30217.35" z="-0.08" d="1.85" sid="S1"/>
  <point x="-19148.10" y="30480.01" z="-0.08" d="1.85" sid="S1"/>
  <point x="-19379.58" y="30794.35" z="-0.08" d="1.85" sid="S1"/>
  <point x="-19618.47" y="30945.09" z="-0.08" d="1.85" sid="S1"/>
  <point x="-19783.29" y="31117.88" z="-0.08" d="1.85" sid="S1"/>
  <point x="-20147.84" y="31492.40" z="-0.08" d="1.85" sid="S1"/>
  <point x="-20383.03" y="31661.52" z="-0.08" d="1.85" sid="S1"/>
  <point x="-20525.62" y="31852.69" z="-0.08" d="1.85" sid="S1"/>
  <point x="-20603.40" y="31918.87" z="-0.08" d="1.85" sid="S1"/>
  <point x="-20677.47" y="32031.00" z="-0.08" d="1.85" sid="S1"/>
  <point x="-20984.74" y="32352.24" z="-0.08" d="1.85" sid="S1"/>
  <point x="-21129.18" y="32593.05" z="-0.08" d="1.85" sid="S1"/>
  <point x="-21268.07" y="32729.08" z="-0.08" d="1.85" sid="S1"/>
  <point x="-21321.77" y="32828.34" z="-0.08" d="1.85" sid="S1"/>
  <point x="-21406.96" y="32898.20" z="-0.08" d="1.85" sid="S1"/>
  <point x="-21699.17" y="33311.45" z="-0.08" d="1.85" sid="S1"/>
  <point x="-21901.02" y="33487.92" z="-0.08" d="1.85" sid="S1"/>
  <point x="-21680.65" y="33583.51" z="-0.08" d="1.85" sid="S1"/>
  <point x="-21532.51" y="33605.57" z="-0.08" d="1.85" sid="S1"/>
  <point x="-21501.02" y="33682.78" z="-0.08" d="1.85" sid="S1"/>
  <point x="-21428.80" y="33769.18" z="-0.08" d="1.85" sid="S1"/>
  <point x="-21236.29" y="33983.82" z="-0.08" d="1.85" sid="S1"/>
  <point x="-21002.95" y="34059.19" z="-0.08" d="1.85" sid="S1"/>
  <point x="-20738.14" y="34180.51" z="-0.08" d="1.85" sid="S1"/>
  <point x="-20636.29" y="34268.75" z="-0.08" d="1.85" sid="S1"/>
  <point x="-20449.25" y="34401.10" z="-0.08" d="1.85" sid="S1"/>
  <point x="-20280.73" y="34555.51" z="-0.08" d="1.85" sid="S1"/>
  <point x="-19706.91" y="34878.48" z="-0.08" d="1.85" sid="S1"/>
  <point x="-19503.20" y="35014.51" z="-0.08" d="1.85" sid="S1"/>
  <point x="-19388.39" y="35156.05" z="-0.08" d="1.85" sid="S1"/>
  <point x="-19225.42" y="35277.38" z="-0.08" d="1.85" sid="S1"/>
  <point x="-19095.79" y="35292.08" z="-0.08" d="1.85" sid="S1"/>
  <point x="-18660.74" y="35502.95" z="-0.08" d="1.85" sid="S1"/>
  <point x="-18468.15" y="35721.70" z="-0.08" d="1.85" sid="S1"/>
  <point x="-18231.11" y="35969.86" z="-0.08" d="1.85" sid="S1"/>
  <point x="-18138.52" y="36065.45" z="-0.08" d="1.85" sid="S1"/>
  <point x="-17986.67" y="36186.77" z="-0.08" d="1.85" sid="S1"/>
  <point x="-17846.14" y="36260.78" z="-0.08" d="1.85" sid="S1"/>
  <point x="-17420.21" y="36433.57" z="-0.08" d="1.85" sid="S1"/>
  <point x="-17249.84" y="36575.12" z="-0.08" d="1.85" sid="S1"/>
  <point x="-17062.80" y="36760.78" z="-0.08" d="1.85" sid="S1"/>
  <point x="-16944.29" y="36915.19" z="-0.08" d="1.85" sid="S1"/>
  <point x="-16847.99" y="37082.47" z="-0.08" d="1.85" sid="S1"/>
  <point x="-16705.19" y="37205.71" z="-0.08" d="1.85" sid="S1"/>
  <point x="-16310.74" y="37341.74" z="-0.08" d="1.85" sid="S1"/>
  <point x="-16027.41" y="37600.93" z="-0.08" d="1.85" sid="S1"/>
  <point x="-15792.22" y="37843.58" z="-0.08" d="1.85" sid="S1"/>
  <point x="-15695.93" y="37955.71" z="-0.08" d="1.85" sid="S1"/>
  <point x="-15449.28" y="38040.01" z="-0.08" d="1.85" sid="S1"/>
  <point x="-15188.17" y="38212.80" z="-0.08" d="1.85" sid="S1"/>
  <point x="-14997.43" y="38438.90" z="-0.08" d="1.85" sid="S1"/>
  <point x="-14880.76" y="38630.08" z="-0.08" d="1.85" sid="S1"/>
  <point x="-14765.95" y="38718.32" z="-0.08" d="1.85" sid="S1"/>
  <point x="-14551.13" y="38848.83" z="-0.08" d="1.85" sid="S1"/>
  <point x="-14349.58" y="38982.74" z="-0.08" d="1.85" sid="S1"/>
  <point x="-13979.21" y="39247.45" z="-0.08" d="1.85" sid="S1"/>
  <point x="-13847.72" y="39414.73" z="-0.08" d="1.85" sid="S1"/>
  <point x="-13658.83" y="39572.81" z="-0.08" d="1.85" sid="S1"/>
  <point x="-13394.02" y="39701.49" z="-0.08" d="1.85" sid="S1"/>
  <point x="-13096.08" y="39891.23" z="-0.08" d="1.85" sid="S1"/>
  <point x="-12596.08" y="40271.75" z="-0.08" d="1.85" sid="S1"/>
  <point x="-12514.60" y="40435.35" z="-0.08" d="1.85" sid="S1"/>
  <point x="-12310.89" y="40606.31" z="-0.08" d="1.85" sid="S1"/>
  <point x="-12001.47" y="40756.73" z="-0.08" d="1.85" sid="S1"/>
  <point x="-11799.62" y="41017.76" z="-0.08" d="1.85" sid="S1"/>
  <point x="-11697.76" y="41021.44" z="-0.08" d="1.85" sid="S1"/>
  <point x="-11438.51" y="40865.19" z="-0.08" d="1.85" sid="S1"/>
  <point x="-11151.47" y="40576.59" z="-0.08" d="1.85" sid="S1"/>
  <point x="-10620.20" y="40161.76" z="-0.08" d="1.85" sid="S1"/>
  <point x="-10373.90" y="39814.33" z="-0.08" d="1.85" sid="S1"/>
  <point x="-10179.46" y="39656.24" z="-0.08" d="1.85" sid="S1"/>
  <point x="-9805.70" y="39266.84" z="-0.08" d="1.85" sid="S1"/>
  <point x="-9733.48" y="39070.15" z="-0.08" d="1.85" sid="S1"/>
  <point x="-9661.26" y="38923.09" z="-0.08" d="1.85" sid="S1"/>
  <point x="-9603.85" y="38777.87" z="-0.08" d="1.85" sid="S1"/>
  <point x="-9153.93" y="38153.05" z="-0.08" d="1.85" sid="S1"/>
  <point x="-9079.85" y="38000.48" z="-0.08" d="1.85" sid="S1"/>
  <point x="-8874.30" y="38013.34" z="-0.08" d="1.85" sid="S1"/>
  <point x="-8768.74" y="37998.64" z="-0.08" d="1.85" sid="S1"/>
  <point x="-8670.59" y="37937.98" z="-0.08" d="1.85" sid="S1"/>
  <point x="-8592.82" y="37890.18" z="-0.08" d="1.85" sid="S1"/>
  <point x="-8504.19" y="37618.54" z="-0.08" d="1.85" sid="S1"/>
  <point x="-8522.71" y="37394.27" z="-0.08" d="1.85" sid="S1"/>
  <point x="-8552.34" y="37184.71" z="-0.08" d="1.85" sid="S1"/>
  <point x="-8606.04" y="36995.38" z="-0.08" d="1.85" sid="S1"/>
  <point x="-8720.89" y="36831.24" z="-0.08" d="1.85" sid="S1"/>
  <point x="-8804.23" y="36575.73" z="-0.08" d="1.85" sid="S1"/>
  <point x="-8909.78" y="36459.92" z="-0.08" d="1.85" sid="S1"/>
  <point x="-9067.19" y="36390.07" z="-0.08" d="1.85" sid="S1"/>
  <point x="-9015.34" y="36276.09" z="-0.08" d="1.85" sid="S1"/>
  <point x="-8846.82" y="36259.55" z="-0.08" d="1.85" sid="S1"/>
  <point x="-8626.45" y="36423.16" z="-0.08" d="1.85" sid="S1"/>
  <point x="-8437.56" y="36586.76" z="-0.08" d="1.85" sid="S1"/>
  <point x="-8283.86" y="36772.42" z="-0.08" d="1.85" sid="S1"/>
  <point x="-8244.97" y="37027.93" z="-0.08" d="1.85" sid="S1"/>
  <point x="-8206.08" y="37329.41" z="-0.08" d="1.85" sid="S1"/>
  <point x="-8202.37" y="37481.98" z="-0.08" d="1.85" sid="S1"/>
  <point x="-8004.23" y="37187.86" z="-0.08" d="1.85" sid="S1"/>
  <point x="-7765.34" y="36958.08" z="-0.08" d="1.85" sid="S1"/>
  <point x="-7574.60" y="36658.45" z="-0.08" d="1.85" sid="S1"/>
  <point x="-7428.30" y="36524.26" z="-0.08" d="1.85" sid="S1"/>
  <point x="-7335.74" y="36243.15" z="-0.08" d="1.85" sid="S1"/>
  <point x="-7235.74" y="35965.57" z="-0.08" d="1.85" sid="S1"/>
  <point x="-7130.18" y="35754.18" z="-0.08" d="1.85" sid="S1"/>
  <point x="-7054.25" y="35618.14" z="-0.08" d="1.85" sid="S1"/>
  <point x="-6937.66" y="35285.28" z="-0.08" d="1.85" sid="S1"/>
  <point x="-6856.18" y="35046.31" z="-0.08" d="1.85" sid="S1"/>
  <point x="-6752.48" y="34921.31" z="-0.08" d="1.85" sid="S1"/>
  <point x="-6700.62" y="34796.31" z="-0.08" d="1.85" sid="S1"/>
  <point x="-6639.51" y="34709.91" z="-0.08" d="1.85" sid="S1"/>
  <point x="-6493.28" y="34155.05" z="-0.08" d="1.85" sid="S1"/>
  <point x="-6361.80" y="33934.46" z="-0.08" d="1.85" sid="S1"/>
  <point x="-6337.73" y="33848.07" z="-0.08" d="1.85" sid="S1"/>
  <point x="-6308.10" y="33796.59" z="-0.08" d="1.85" sid="S1"/>
  <point x="-6104.12" y="33140.39" z="-0.08" d="1.85" sid="S1"/>
  <point x="-6052.27" y="32963.93" z="-0.08" d="1.85" sid="S1"/>
  <point x="-6002.27" y="32895.91" z="-0.08" d="1.85" sid="S1"/>
  <point x="-5846.72" y="32245.36" z="-0.08" d="1.85" sid="S1"/>
  <point x="-5787.46" y="32122.20" z="-0.08" d="1.85" sid="S1"/>
  <point x="-5761.54" y="32048.67" z="-0.08" d="1.85" sid="S1"/>
  <point x="-5750.43" y="32017.42" z="-0.08" d="1.85" sid="S1"/>
  <point x="-5495.12" y="31297.31" z="-0.08" d="1.85" sid="S1"/>
  <point x="-5439.57" y="31119.00" z="-0.08" d="1.85" sid="S1"/>
  <point x="-5145.48" y="30367.31" z="-0.08" d="1.85" sid="S1"/>
  <point x="-5143.63" y="30268.04" z="-0.08" d="1.85" sid="S1"/>
  <point x="-5121.41" y="30201.87" z="-0.08" d="1.85" sid="S1"/>
  <point x="-4969.28" y="29676.56" z="-0.08" d="1.85" sid="S1"/>
  <point x="-4902.61" y="29494.58" z="-0.08" d="1.85" sid="S1"/>
  <point x="-4867.42" y="29343.84" z="-0.08" d="1.85" sid="S1"/>
  <point x="-4885.94" y="29312.59" z="-0.08" d="1.85" sid="S1"/>
  <point x="-4756.50" y="28612.63" z="-0.08" d="1.85" sid="S1"/>
  <point x="-4743.54" y="28480.28" z="-0.08" d="1.85" sid="S1"/>
  <point x="-4717.61" y="28410.42" z="-0.08" d="1.85" sid="S1"/>
  <point x="-4572.83" y="27807.76" z="-0.08" d="1.85" sid="S1"/>
  <point x="-4572.83" y="27625.77" z="-0.08" d="1.85" sid="S1"/>
  <point x="-4559.87" y="27579.81" z="-0.08" d="1.85" sid="S1"/>
  <point x="-4498.76" y="27519.15" z="-0.08" d="1.85" sid="S1"/>
  <point x="-4349.03" y="26914.77" z="-0.08" d="1.85" sid="S1"/>
  <point x="-4354.58" y="26758.52" z="-0.08" d="1.85" sid="S1"/>
  <point x="-4074.95" y="26793.44" z="-0.08" d="1.85" sid="S1"/>
  <point x="-4047.18" y="26690.50" z="-0.08" d="1.85" sid="S1"/>
  <point x="-4008.29" y="26607.78" z="-0.08" d="1.85" sid="S1"/>
  <point x="-3647.22" y="26185.30" z="-0.08" d="1.85" sid="S1"/>
  <point x="-3832.40" y="26516.19" z="-0.08" d="1.85" sid="S1"/>
  <point x="-3871.29" y="26870.96" z="-0.08" d="1.85" sid="S1"/>
  <point x="-3995.36" y="27207.36" z="-0.08" d="1.85" sid="S1"/>
  <point x="-4176.85" y="27505.16" z="-0.08" d="1.85" sid="S1"/>
  <point x="-4302.35" y="27742.13" z="-0.08" d="1.85" sid="S1"/>
  <point x="-4344.95" y="27896.54" z="-0.08" d="1.85" sid="S1"/>
  <point x="-4374.58" y="28137.35" z="-0.08" d="1.85" sid="S1"/>
  <point x="-4378.28" y="28238.45" z="-0.08" d="1.85" sid="S1"/>
  <point x="-4356.06" y="28326.69" z="-0.08" d="1.85" sid="S1"/>
  <point x="-4369.02" y="28400.22" z="-0.08" d="1.85" sid="S1"/>
  <point x="-4374.38" y="28725.61" z="-0.08" d="1.85" sid="S1"/>
  <point x="-4383.64" y="28854.29" z="-0.08" d="1.85" sid="S1"/>
  <point x="-4400.31" y="28981.13" z="-0.08" d="1.85" sid="S1"/>
  <point x="-4374.38" y="29102.45" z="-0.08" d="1.85" sid="S1"/>
  <point x="-4391.05" y="29278.92" z="-0.08" d="1.85" sid="S1"/>
  <point x="-4380.17" y="29488.16" z="-0.08" d="1.85" sid="S1"/>
  <point x="-4411.65" y="29686.69" z="-0.08" d="1.85" sid="S1"/>
  <point x="-4452.39" y="29881.54" z="-0.08" d="1.85" sid="S1"/>
  <point x="-4417.20" y="30056.17" z="-0.08" d="1.85" sid="S1"/>
  <point x="-4393.13" y="30164.63" z="-0.08" d="1.85" sid="S1"/>
  <point x="-4405.99" y="30828.65" z="-0.08" d="1.85" sid="S1"/>
  <point x="-4367.10" y="30927.92" z="-0.08" d="1.85" sid="S1"/>
  <point x="-4368.95" y="31069.46" z="-0.08" d="1.85" sid="S1"/>
  <point x="-4339.65" y="31763.95" z="-0.08" d="1.85" sid="S1"/>
  <point x="-4352.61" y="31833.80" z="-0.08" d="1.85" sid="S1"/>
  <point x="-4372.98" y="31951.45" z="-0.08" d="1.85" sid="S1"/>
  <point x="-4356.16" y="32491.69" z="-0.08" d="1.85" sid="S1"/>
  <point x="-4252.46" y="32725.15" z="-0.08" d="1.85" sid="S1"/>
  <point x="-4309.86" y="32780.29" z="-0.08" d="1.85" sid="S1"/>
  <point x="-4302.46" y="32848.31" z="-0.08" d="1.85" sid="S1"/>
  <point x="-4254.08" y="33429.78" z="-0.08" d="1.85" sid="S1"/>
  <point x="-4252.23" y="33540.07" z="-0.08" d="1.85" sid="S1"/>
  <point x="-4246.67" y="33620.96" z="-0.08" d="1.85" sid="S1"/>
  <point x="-4244.82" y="33657.72" z="-0.08" d="1.85" sid="S1"/>
  <point x="-4222.60" y="33727.57" z="-0.08" d="1.85" sid="S1"/>
  <point x="-4146.85" y="34298.94" z="-0.08" d="1.85" sid="S1"/>
  <point x="-4174.63" y="34425.78" z="-0.08" d="1.85" sid="S1"/>
  <point x="-4170.93" y="34519.53" z="-0.08" d="1.85" sid="S1"/>
  <point x="-4156.11" y="34627.98" z="-0.08" d="1.85" sid="S1"/>
  <point x="-4106.08" y="35140.52" z="-0.08" d="1.85" sid="S1"/>
  <point x="-4093.11" y="35252.65" z="-0.08" d="1.85" sid="S1"/>
  <point x="-4072.74" y="35333.53" z="-0.08" d="1.85" sid="S1"/>
  <point x="-4076.45" y="35385.00" z="-0.08" d="1.85" sid="S1"/>
  <point x="-4063.49" y="35498.97" z="-0.08" d="1.85" sid="S1"/>
  <point x="-4058.17" y="35752.98" z="-0.08" d="1.85" sid="S1"/>
  <point x="-4026.69" y="36014.00" z="-0.08" d="1.85" sid="S1"/>
  <point x="-4032.25" y="36164.74" z="-0.08" d="1.85" sid="S1"/>
  <point x="-4048.91" y="36249.30" z="-0.08" d="1.85" sid="S1"/>
  <point x="-4045.21" y="36376.14" z="-0.08" d="1.85" sid="S1"/>
  <point x="-4021.30" y="36928.96" z="-0.08" d="1.85" sid="S1"/>
  <point x="-3973.16" y="37090.72" z="-0.08" d="1.85" sid="S1"/>
  <point x="-3976.86" y="37175.28" z="-0.08" d="1.85" sid="S1"/>
  <point x="-3995.38" y="37258.00" z="-0.08" d="1.85" sid="S1"/>
  <point x="-4034.62" y="37956.23" z="-0.08" d="1.85" sid="S1"/>
  <point x="-4084.62" y="38057.33" z="-0.08" d="1.85" sid="S1"/>
  <point x="-4084.62" y="38156.59" z="-0.08" d="1.85" sid="S1"/>
  <point x="-4130.82" y="38871.47" z="-0.08" d="1.85" sid="S1"/>
  <point x="-4149.34" y="38919.27" z="-0.08" d="1.85" sid="S1"/>
  <point x="-4232.68" y="39049.78" z="-0.08" d="1.85" sid="S1"/>
  <point x="-4468.21" y="39665.16" z="-0.08" d="1.85" sid="S1"/>
  <point x="-4468.21" y="39740.52" z="-0.08" d="1.85" sid="S1"/>
  <point x="-4433.03" y="39856.33" z="-0.08" d="1.85" sid="S1"/>
  <point x="-4412.66" y="39942.73" z="-0.08" d="1.85" sid="S1"/>
  <point x="-4318.63" y="40121.56" z="-0.08" d="1.85" sid="S1"/>
  <point x="-4279.74" y="40303.54" z="-0.08" d="1.85" sid="S1"/>
  <point x="-4233.45" y="40399.13" z="-0.08" d="1.85" sid="S1"/>
  <point x="-4218.63" y="40494.72" z="-0.08" d="1.85" sid="S1"/>
  <point x="-4201.97" y="40599.50" z="-0.08" d="1.85" sid="S1"/>
  <point x="-4170.49" y="40673.03" z="-0.08" d="1.85" sid="S1"/>
  <point x="-4161.23" y="40742.88" z="-0.08" d="1.85" sid="S1"/>
  <point x="-4127.89" y="40838.47" z="-0.08" d="1.85" sid="S1"/>
  <point x="-4046.25" y="41257.27" z="-0.08" d="1.85" sid="S1"/>
  <point x="-4035.14" y="41452.12" z="-0.08" d="1.85" sid="S1"/>
  <point x="-4018.47" y="41608.37" z="-0.08" d="1.85" sid="S1"/>
  <point x="-4022.17" y="41720.50" z="-0.08" d="1.85" sid="S1"/>
  <point x="-3911.27" y="42300.98" z="-0.08" d="1.85" sid="S1"/>
  <point x="-3937.19" y="42391.05" z="-0.08" d="1.85" sid="S1"/>
  <point x="-3918.67" y="42484.80" z="-0.08" d="1.85" sid="S1"/>
  <point x="-3861.27" y="42600.61" z="-0.08" d="1.85" sid="S1"/>
  <point x="-3872.44" y="42743.58" z="-0.08" d="1.85" sid="S1"/>
  <point x="-3365.03" y="42875.93" z="-0.08" d="1.85" sid="S1"/>
  <point x="-3116.88" y="42938.43" z="-0.08" d="1.85" sid="S1"/>
  <point x="-2885.40" y="42971.52" z="-0.08" d="1.85" sid="S1"/>
  <point x="-2765.03" y="42977.04" z="-0.08" d="1.85" sid="S1"/>
  <point x="-2700.22" y="42971.52" z="-0.08" d="1.85" sid="S1"/>
  <point x="-2444.77" y="43008.11" z="-0.08" d="1.85" sid="S1"/>
  <point x="-2211.44" y="43107.38" z="-0.08" d="1.85" sid="S1"/>
  <point x="-2087.36" y="43169.88" z="-0.08" d="1.85" sid="S1"/>
  <point x="-1828.11" y="43153.33" z="-0.08" d="1.85" sid="S1"/>
  <point x="-1570.70" y="43074.29" z="-0.08" d="1.85" sid="S1"/>
  <point x="-1022.83" y="43050.75" z="-0.08" d="1.85" sid="S1"/>
  <point x="-767.27" y="42971.71" z="-0.08" d="1.85" sid="S1"/>
  <point x="-580.24" y="42916.56" z="-0.08" d="1.85" sid="S1"/>
  <point x="-406.16" y="42826.48" z="-0.08" d="1.85" sid="S1"/>
  <point x="-152.72" y="42782.68" z="-0.08" d="1.85" sid="S1"/>
  <point x="189.87" y="42850.70" z="-0.08" d="1.85" sid="S1"/>
  <point x="356.54" y="42944.45" z="-0.08" d="1.85" sid="S1"/>
  <point x="454.68" y="43080.48" z="-0.08" d="1.85" sid="S1"/>
  <point x="552.83" y="43159.52" z="-0.08" d="1.85" sid="S1"/>
  <point x="621.35" y="43181.58" z="-0.08" d="1.85" sid="S1"/>
  <point x="775.05" y="43085.99" z="-0.08" d="1.85" sid="S1"/>
  <point x="1173.42" y="43093.55" z="-0.08" d="1.85" sid="S1"/>
  <point x="1453.05" y="43047.59" z="-0.08" d="1.85" sid="S1"/>
  <point x="1623.42" y="43036.57" z="-0.08" d="1.85" sid="S1"/>
  <point x="1778.98" y="43034.73" z="-0.08" d="1.85" sid="S1"/>
  <point x="1927.12" y="43042.08" z="-0.08" d="1.85" sid="S1"/>
  <point x="2236.18" y="43044.09" z="-0.08" d="1.85" sid="S1"/>
  <point x="2452.85" y="43093.72" z="-0.08" d="1.85" sid="S1"/>
  <point x="2602.85" y="43084.53" z="-0.08" d="1.85" sid="S1"/>
  <point x="2719.51" y="43150.70" z="-0.08" d="1.85" sid="S1"/>
  <point x="3088.03" y="43080.85" z="-0.08" d="1.85" sid="S1"/>
  <point x="3164.25" y="42930.41" z="-0.08" d="1.85" sid="S1"/>
  <point x="2986.47" y="42470.85" z="-0.08" d="1.85" sid="S1"/>
  <point x="3016.10" y="42184.09" z="-0.08" d="1.85" sid="S1"/>
  <point x="3169.88" y="41565.01" z="-0.08" d="1.85" sid="S1"/>
  <point x="3223.58" y="41283.76" z="-0.08" d="1.85" sid="S1"/>
  <point x="3425.72" y="40397.77" z="-0.08" d="1.85" sid="S1"/>
  <point x="3639.14" y="39504.46" z="-0.08" d="1.85" sid="S1"/>
  <point x="3814.90" y="38616.83" z="-0.08" d="1.85" sid="S1"/>
  <point x="3966.97" y="37782.09" z="-0.08" d="1.85" sid="S1"/>
  <point x="3985.49" y="37715.91" z="-0.08" d="1.85" sid="S1"/>
  <point x="4144.68" y="36843.18" z="-0.08" d="1.85" sid="S1"/>
  <point x="4161.35" y="36819.29" z="-0.08" d="1.85" sid="S1"/>
  <point x="4217.18" y="36128.47" z="-0.08" d="1.85" sid="S1"/>
  <point x="4246.81" y="35977.73" z="-0.08" d="1.85" sid="S1"/>
  <point x="4256.07" y="35918.91" z="-0.08" d="1.85" sid="S1"/>
  <point x="4256.07" y="35217.09" z="-0.08" d="1.85" sid="S1"/>
  <point x="4233.85" y="35108.64" z="-0.08" d="1.85" sid="S1"/>
  <point x="4241.26" y="35044.30" z="-0.08" d="1.85" sid="S1"/>
  <point x="4248.67" y="35020.40" z="-0.08" d="1.85" sid="S1"/>
  <point x="4204.03" y="34279.79" z="-0.08" d="1.85" sid="S1"/>
  <point x="4174.40" y="34189.71" z="-0.08" d="1.85" sid="S1"/>
  <point x="4178.10" y="34129.05" z="-0.08" d="1.85" sid="S1"/>
  <point x="4122.77" y="33450.99" z="-0.08" d="1.85" sid="S1"/>
  <point x="4098.69" y="33351.73" z="-0.08" d="1.85" sid="S1"/>
  <point x="4106.10" y="33309.45" z="-0.08" d="1.85" sid="S1"/>
  <point x="4104.25" y="33239.59" z="-0.08" d="1.85" sid="S1"/>
  <point x="4084.05" y="32607.34" z="-0.15" d="1.85" sid="S1"/>
  <point x="4219.24" y="32908.82" z="-0.15" d="1.85" sid="S1"/>
  <point x="4428.50" y="33484.18" z="-0.15" d="1.85" sid="S1"/>
  <point x="4778.50" y="33912.49" z="-0.15" d="1.85" sid="S1"/>
  <point x="4867.39" y="34140.43" z="-0.15" d="1.85" sid="S1"/>
  <point x="5056.51" y="34786.02" z="-0.15" d="1.85" sid="S1"/>
  <point x="5099.10" y="34925.73" z="-0.15" d="1.85" sid="S1"/>
  <point x="5128.73" y="35024.99" z="-0.15" d="1.85" sid="S1"/>
  <point x="5297.44" y="35453.11" z="-0.15" d="1.85" sid="S1"/>
  <point x="5388.18" y="35699.43" z="-0.15" d="1.85" sid="S1"/>
  <point x="5393.74" y="35896.13" z="-0.15" d="1.85" sid="S1"/>
  <point x="5623.10" y="36540.97" z="-0.15" d="1.85" sid="S1"/>
  <point x="5563.84" y="36561.19" z="-0.15" d="1.85" sid="S1"/>
  <point x="5567.55" y="36719.28" z="-0.15" d="1.85" sid="S1"/>
  <point x="5617.55" y="36818.54" z="-0.15" d="1.85" sid="S1"/>
  <point x="5902.86" y="37513.65" z="-0.15" d="1.85" sid="S1"/>
  <point x="5962.12" y="37629.46" z="-0.15" d="1.85" sid="S1"/>
  <point x="6013.97" y="37699.31" z="-0.15" d="1.85" sid="S1"/>
  <point x="6198.76" y="38265.77" z="-0.15" d="1.85" sid="S1"/>
  <point x="6259.87" y="38423.86" z="-0.15" d="1.85" sid="S1"/>
  <point x="6363.57" y="38583.79" z="-0.15" d="1.85" sid="S1"/>
  <point x="6565.27" y="39013.84" z="-0.15" d="1.85" sid="S1"/>
  <point x="6646.76" y="39146.20" z="-0.15" d="1.85" sid="S1"/>
  <point x="6813.42" y="39280.39" z="-0.15" d="1.85" sid="S1"/>
  <point x="6850.46" y="39383.33" z="-0.15" d="1.85" sid="S1"/>
  <point x="6870.83" y="39455.02" z="-0.15" d="1.85" sid="S1"/>
  <point x="7233.79" y="40121.78" z="-0.15" d="1.85" sid="S1"/>
  <point x="7300.45" y="40221.04" z="-0.15" d="1.85" sid="S1"/>
  <point x="7381.93" y="40335.01" z="-0.15" d="1.85" sid="S1"/>
  <point x="7775.06" y="40939.33" z="-0.15" d="1.85" sid="S1"/>
  <point x="7895.44" y="41060.65" z="-0.15" d="1.85" sid="S1"/>
  <point x="7954.69" y="41112.13" z="-0.15" d="1.85" sid="S1"/>
  <point x="8071.36" y="41215.06" z="-0.15" d="1.85" sid="S1"/>
  <point x="8469.67" y="41870.85" z="-0.15" d="1.85" sid="S1"/>
  <point x="8549.30" y="41990.33" z="-0.15" d="1.85" sid="S1"/>
  <point x="8610.41" y="42087.76" z="-0.15" d="1.85" sid="S1"/>
  <point x="8739.90" y="42207.29" z="-0.15" d="1.85" sid="S1"/>
  <point x="8938.05" y="42131.92" z="-0.15" d="1.85" sid="S1"/>
  <point x="9291.75" y="42008.75" z="-0.15" d="1.85" sid="S1"/>
  <point x="9576.94" y="41902.14" z="-0.15" d="1.85" sid="S1"/>
  <point x="9832.49" y="41881.92" z="-0.15" d="1.85" sid="S1"/>
  <point x="10125.02" y="41755.31" z="-0.15" d="1.85" sid="S1"/>
  <point x="10525.02" y="41547.59" z="-0.15" d="1.85" sid="S1"/>
  <point x="10791.68" y="41453.84" z="-0.15" d="1.85" sid="S1"/>
  <point x="11006.50" y="41387.66" z="-0.15" d="1.85" sid="S1"/>
  <point x="11449.42" y="41110.23" z="-0.15" d="1.85" sid="S1"/>
  <point x="11714.23" y="41053.24" z="-0.15" d="1.85" sid="S1"/>
  <point x="11938.30" y="41049.56" z="-0.15" d="1.85" sid="S1"/>
  <point x="12193.86" y="40955.81" z="-0.15" d="1.85" sid="S1"/>
  <point x="12993.47" y="40652.79" z="-0.15" d="1.85" sid="S1"/>
  <point x="13191.62" y="40614.18" z="-0.15" d="1.85" sid="S1"/>
  <point x="13356.44" y="40505.73" z="-0.15" d="1.85" sid="S1"/>
  <point x="14001.12" y="40210.04" z="-0.15" d="1.85" sid="S1"/>
  <point x="14162.23" y="40121.81" z="-0.15" d="1.85" sid="S1"/>
  <point x="14330.75" y="40099.75" z="-0.15" d="1.85" sid="S1"/>
  <point x="14536.30" y="39974.75" z="-0.15" d="1.85" sid="S1"/>
  <point x="15197.63" y="39666.27" z="-0.15" d="1.85" sid="S1"/>
  <point x="15371.71" y="39546.79" z="-0.15" d="1.85" sid="S1"/>
  <point x="15536.52" y="39511.86" z="-0.15" d="1.85" sid="S1"/>
  <point x="15701.34" y="39453.04" z="-0.15" d="1.85" sid="S1"/>
  <point x="15906.68" y="39190.43" z="-0.15" d="1.85" sid="S1"/>
  <point x="15949.27" y="38949.62" z="-0.15" d="1.85" sid="S1"/>
  <point x="15949.27" y="38749.25" z="-0.15" d="1.85" sid="S1"/>
  <point x="15964.09" y="38548.89" z="-0.15" d="1.85" sid="S1"/>
  <point x="15517.63" y="38482.97" z="-0.15" d="1.85" sid="S1"/>
  <point x="15284.29" y="38168.63" z="-0.15" d="1.85" sid="S1"/>
  <point x="15241.70" y="38043.63" z="-0.15" d="1.85" sid="S1"/>
  <point x="15043.55" y="37692.53" z="-0.15" d="1.85" sid="S1"/>
  <point x="15030.59" y="37655.77" z="-0.15" d="1.85" sid="S1"/>
  <point x="14738.13" y="37565.27" z="-0.15" d="1.85" sid="S1"/>
  <point x="14451.09" y="37567.11" z="-0.15" d="1.85" sid="S1"/>
  <point x="14273.32" y="37692.11" z="-0.15" d="1.85" sid="S1"/>
  <point x="14004.80" y="37750.93" z="-0.15" d="1.85" sid="S1"/>
  <point x="13797.39" y="37778.51" z="-0.15" d="1.85" sid="S1"/>
  <point x="13499.24" y="37785.86" z="-0.15" d="1.85" sid="S1"/>
  <point x="13286.28" y="37778.51" z="-0.15" d="1.85" sid="S1"/>
  <point x="12666.00" y="37874.04" z="-0.15" d="1.85" sid="S1"/>
  <point x="12491.93" y="37772.93" z="-0.15" d="1.85" sid="S1"/>
  <point x="12284.52" y="37675.51" z="-0.15" d="1.85" sid="S1"/>
  <point x="12254.89" y="37642.42" z="-0.15" d="1.85" sid="S1"/>
  <point x="12330.82" y="37475.14" z="-0.15" d="1.85" sid="S1"/>
  <point x="12491.93" y="37313.38" z="-0.15" d="1.85" sid="S1"/>
  <point x="12599.34" y="37114.84" z="-0.15" d="1.85" sid="S1"/>
  <point x="12725.26" y="36956.76" z="-0.15" d="1.85" sid="S1"/>
  <point x="12853.04" y="36874.04" z="-0.15" d="1.85" sid="S1"/>
  <point x="12915.79" y="36671.39" z="-0.15" d="1.85" sid="S1"/>
  <point x="13021.34" y="36439.77" z="-0.15" d="1.85" sid="S1"/>
  <point x="13119.49" y="36274.33" z="-0.15" d="1.85" sid="S1"/>
  <point x="13163.93" y="36101.54" z="-0.15" d="1.85" sid="S1"/>
  <point x="13267.64" y="35991.24" z="-0.15" d="1.85" sid="S1"/>
  <point x="13606.36" y="35579.63" z="-0.15" d="1.85" sid="S1"/>
  <point x="13823.03" y="35467.50" z="-0.15" d="1.85" sid="S1"/>
  <point x="13997.10" y="35513.46" z="-0.15" d="1.85" sid="S1"/>
  <point x="14171.18" y="35632.94" z="-0.15" d="1.85" sid="S1"/>
  <point x="14273.03" y="35739.56" z="-0.15" d="1.85" sid="S1"/>
  <point x="14421.18" y="35831.47" z="-0.15" d="1.85" sid="S1"/>
  <point x="14513.57" y="35919.18" z="-0.15" d="1.85" sid="S1"/>
  <point x="14811.71" y="36099.33" z="-0.15" d="1.85" sid="S1"/>
  <point x="14885.79" y="36204.11" z="-0.15" d="1.85" sid="S1"/>
  <point x="15058.01" y="36476.17" z="-0.15" d="1.85" sid="S1"/>
  <point x="15124.68" y="36571.76" z="-0.15" d="1.85" sid="S1"/>
  <point x="15183.94" y="36704.11" z="-0.15" d="1.85" sid="S1"/>
  <point x="15570.91" y="36979.43" z="-0.15" d="1.85" sid="S1"/>
  <point x="15826.47" y="36880.17" z="-0.15" d="1.85" sid="S1"/>
  <point x="15911.65" y="36749.65" z="-0.15" d="1.85" sid="S1"/>
  <point x="15878.32" y="36486.79" z="-0.15" d="1.85" sid="S1"/>
  <point x="15826.47" y="36192.67" z="-0.15" d="1.85" sid="S1"/>
  <point x="15728.32" y="35990.46" z="-0.15" d="1.85" sid="S1"/>
  <point x="15730.17" y="35782.74" z="-0.15" d="1.85" sid="S1"/>
  <point x="15622.52" y="35299.59" z="-0.15" d="1.85" sid="S1"/>
  <point x="15402.14" y="35082.68" z="-0.15" d="1.85" sid="S1"/>
  <point x="15468.81" y="34893.34" z="-0.15" d="1.85" sid="S1"/>
  <point x="15298.20" y="34687.17" z="-0.15" d="1.85" sid="S1"/>
  <point x="15140.79" y="34380.18" z="-0.15" d="1.85" sid="S1"/>
  <point x="14998.20" y="34155.92" z="-0.15" d="1.85" sid="S1"/>
  <point x="14937.09" y="34012.54" z="-0.15" d="1.85" sid="S1"/>
  <point x="14781.72" y="33566.31" z="-0.15" d="1.85" sid="S1"/>
  <point x="14648.38" y="33404.54" z="-0.15" d="1.85" sid="S1"/>
  <point x="14633.57" y="33270.35" z="-0.15" d="1.85" sid="S1"/>
  <point x="14566.90" y="33106.75" z="-0.15" d="1.85" sid="S1"/>
  <point x="14294.85" y="32587.81" z="-0.15" d="1.85" sid="S1"/>
  <point x="14185.59" y="32422.37" z="-0.15" d="1.85" sid="S1"/>
  <point x="14074.48" y="32301.05" z="-0.15" d="1.85" sid="S1"/>
  <point x="13989.29" y="32205.46" z="-0.15" d="1.85" sid="S1"/>
  <point x="13870.35" y="31861.65" z="-0.08" d="1.85" sid="S1"/>
  <point x="13775.91" y="31685.18" z="-0.08" d="1.85" sid="S1"/>
  <point x="13688.87" y="31499.51" z="-0.08" d="1.85" sid="S1"/>
  <point x="13638.87" y="31359.81" z="-0.08" d="1.85" sid="S1"/>
  <point x="13611.09" y="31304.66" z="-0.08" d="1.85" sid="S1"/>
  <point x="13446.06" y="31053.16" z="-0.08" d="1.85" sid="S1"/>
  <point x="13279.39" y="30817.86" z="-0.08" d="1.85" sid="S1"/>
  <point x="13270.13" y="30663.45" z="-0.08" d="1.85" sid="S1"/>
  <point x="13209.02" y="30507.20" z="-0.08" d="1.85" sid="S1"/>
  <point x="13255.32" y="30418.97" z="-0.08" d="1.85" sid="S1"/>
  <point x="12999.67" y="29720.67" z="-0.08" d="1.85" sid="S1"/>
  <point x="12920.04" y="29542.36" z="-0.08" d="1.85" sid="S1"/>
  <point x="12751.70" y="28876.61" z="-0.08" d="1.85" sid="S1"/>
  <point x="12670.22" y="28773.66" z="-0.08" d="1.85" sid="S1"/>
  <point x="12657.26" y="28685.43" z="-0.08" d="1.85" sid="S1"/>
  <point x="12633.19" y="28633.96" z="-0.08" d="1.85" sid="S1"/>
  <point x="12422.16" y="28069.46" z="-0.08" d="1.85" sid="S1"/>
  <point x="12301.79" y="27843.36" z="-0.08" d="1.85" sid="S1"/>
  <point x="12246.24" y="27738.58" z="-0.08" d="1.85" sid="S1"/>
  <point x="11920.65" y="27196.27" z="-0.08" d="1.85" sid="S1"/>
  <point x="11770.65" y="27038.18" z="-0.08" d="1.85" sid="S1"/>
  <point x="11763.24" y="26894.80" z="-0.08" d="1.85" sid="S1"/>
  <point x="11729.91" y="26826.78" z="-0.08" d="1.85" sid="S1"/>
  <point x="11422.27" y="26315.87" z="-0.08" d="1.85" sid="S1"/>
  <point x="11309.30" y="26128.37" z="-0.08" d="1.85" sid="S1"/>
  <point x="11281.52" y="26040.13" z="-0.08" d="1.85" sid="S1"/>
  <point x="11255.60" y="25922.48" z="-0.08" d="1.85" sid="S1"/>
  <point x="10970.34" y="25438.49" z="-0.08" d="1.85" sid="S1"/>
  <point x="10855.52" y="25243.64" z="-0.08" d="1.85" sid="S1"/>
  <point x="10811.08" y="25116.80" z="-0.08" d="1.85" sid="S1"/>
  <point x="10755.52" y="25015.70" z="-0.08" d="1.85" sid="S1"/>
  <point x="10531.50" y="24508.79" z="-0.08" d="1.85" sid="S1"/>
  <point x="10450.02" y="24343.35" z="-0.08" d="1.85" sid="S1"/>
  <point x="10387.05" y="24277.18" z="-0.08" d="1.85" sid="S1"/>
  <point x="10361.13" y="24207.32" z="-0.08" d="1.85" sid="S1"/>
  <point x="10312.98" y="24113.57" z="-0.08" d="1.85" sid="S1"/>
  <point x="9972.33" y="23549.66" z="-0.08" d="1.85" sid="S1"/>
  <point x="9824.18" y="23286.79" z="-0.08" d="1.85" sid="S1"/>
  <point x="9803.81" y="23220.61" z="-0.08" d="1.85" sid="S1"/>
  <point x="9522.19" y="22711.71" z="-0.08" d="1.85" sid="S1"/>
  <point x="9625.89" y="22586.71" z="-0.08" d="1.85" sid="S1"/>
  <point x="9844.41" y="22921.26" z="-0.08" d="1.85" sid="S1"/>
  <point x="10270.34" y="23494.79" z="-0.08" d="1.85" sid="S1"/>
  <point x="10444.41" y="23788.91" z="-0.08" d="1.85" sid="S1"/>
  <point x="10709.23" y="24077.52" z="-0.08" d="1.85" sid="S1"/>
  <point x="10788.86" y="24094.06" z="-0.08" d="1.85" sid="S1"/>
  <point x="11472.56" y="24983.90" z="-0.08" d="1.85" sid="S1"/>
  <point x="12035.34" y="25875.29" z="-0.08" d="1.85" sid="S1"/>
  <point x="12597.99" y="26670.90" z="-0.08" d="1.85" sid="S1"/>
  <point x="12683.17" y="26759.14" z="-0.08" d="1.85" sid="S1"/>
  <point x="13586.68" y="27492.20" z="-0.08" d="1.85" sid="S1"/>
  <point x="13797.79" y="27657.64" z="-0.08" d="1.85" sid="S1"/>
  <point x="14267.99" y="28342.86" z="-0.15" d="1.85" sid="S1"/>
  <point x="14356.88" y="28454.99" z="-0.15" d="1.85" sid="S1"/>
  <point x="14380.96" y="28535.88" z="-0.15" d="1.85" sid="S1"/>
  <point x="14951.84" y="29334.98" z="-0.15" d="1.85" sid="S1"/>
  <point x="15031.47" y="29408.51" z="-0.15" d="1.85" sid="S1"/>
  <point x="15724.52" y="30090.88" z="-0.15" d="1.85" sid="S1"/>
  <point x="15931.92" y="30147.87" z="-0.15" d="1.85" sid="S1"/>
  <point x="16033.77" y="30182.79" z="-0.15" d="1.85" sid="S1"/>
  <point x="16102.29" y="30191.99" z="-0.15" d="1.85" sid="S1"/>
  <point x="16178.22" y="30252.65" z="-0.15" d="1.85" sid="S1"/>
  <point x="16976.07" y="30734.47" z="-0.15" d="1.85" sid="S1"/>
  <point x="17068.66" y="30763.88" z="-0.15" d="1.85" sid="S1"/>
  <point x="17157.55" y="30824.54" z="-0.15" d="1.85" sid="S1"/>
  <point x="17233.48" y="30877.85" z="-0.15" d="1.85" sid="S1"/>
  <point x="17314.96" y="30955.05" z="-0.15" d="1.85" sid="S1"/>
  <point x="18274.13" y="31390.91" z="-0.15" d="1.85" sid="S1"/>
  <point x="18453.76" y="31664.80" z="-0.15" d="1.85" sid="S1"/>
  <point x="19235.50" y="32089.03" z="-0.15" d="1.85" sid="S1"/>
  <point x="19326.24" y="32203.00" z="-0.15" d="1.85" sid="S1"/>
  <point x="19507.73" y="32250.79" z="-0.15" d="1.85" sid="S1"/>
  <point x="19631.80" y="32326.16" z="-0.15" d="1.85" sid="S1"/>
  <point x="20213.35" y="32472.86" z="-0.15" d="1.85" sid="S1"/>
  <point x="20592.98" y="32268.81" z="-0.15" d="1.85" sid="S1"/>
  <point x="20776.32" y="32209.99" z="-0.15" d="1.85" sid="S1"/>
  <point x="21544.74" y="32038.59" z="-0.15" d="1.85" sid="S1"/>
  <point x="21772.52" y="32020.21" z="-0.15" d="1.85" sid="S1"/>
  <point x="21972.52" y="31952.20" z="-0.15" d="1.85" sid="S1"/>
  <point x="22816.82" y="31751.98" z="-0.15" d="1.85" sid="S1"/>
  <point x="22985.33" y="31759.34" z="-0.15" d="1.85" sid="S1"/>
  <point x="23148.30" y="31702.35" z="-0.15" d="1.85" sid="S1"/>
  <point x="23605.53" y="31592.35" z="-0.15" d="1.85" sid="S1"/>
  <point x="23753.68" y="31430.59" z="-0.15" d="1.85" sid="S1"/>
  <point x="23857.38" y="31274.34" z="-0.15" d="1.85" sid="S1"/>
  <point x="23887.01" y="31145.66" z="-0.15" d="1.85" sid="S1"/>
  <point x="24024.05" y="31048.23" z="-0.15" d="1.85" sid="S1"/>
  <point x="24099.97" y="30954.48" z="-0.15" d="1.85" sid="S1"/>
  <point x="24155.53" y="30868.09" z="-0.15" d="1.85" sid="S1"/>
  <point x="24203.68" y="30800.07" z="-0.15" d="1.85" sid="S1"/>
  <point x="24294.26" y="30561.43" z="-0.15" d="1.85" sid="S1"/>
  <point x="24436.86" y="30390.47" z="-0.15" d="1.85" sid="S1"/>
  <point x="24536.86" y="30190.10" z="-0.15" d="1.85" sid="S1"/>
  <point x="24622.04" y="30063.26" z="-0.15" d="1.85" sid="S1"/>
  <point x="24714.63" y="29881.28" z="-0.15" d="1.85" sid="S1"/>
  <point x="25033.09" y="29359.49" z="-0.15" d="1.85" sid="S1"/>
  <point x="25094.20" y="29206.91" z="-0.15" d="1.85" sid="S1"/>
  <point x="25214.57" y="29103.97" z="-0.15" d="1.85" sid="S1"/>
  <point x="25301.61" y="28960.59" z="-0.15" d="1.85" sid="S1"/>
  <point x="25440.36" y="28520.76" z="-0.15" d="1.85" sid="S1"/>
  <point x="25586.66" y="28278.11" z="-0.15" d="1.85" sid="S1"/>
  <point x="25619.99" y="28129.21" z="-0.15" d="1.85" sid="S1"/>
  <point x="25618.14" y="28040.98" z="-0.15" d="1.85" sid="S1"/>
  <point x="25818.17" y="27461.45" z="-0.15" d="1.85" sid="S1"/>
  <point x="25773.73" y="27213.29" z="-0.15" d="1.85" sid="S1"/>
  <point x="25801.51" y="27141.60" z="-0.15" d="1.85" sid="S1"/>
  <point x="25983.25" y="26384.69" z="-0.15" d="1.85" sid="S1"/>
  <point x="26011.03" y="26298.30" z="-0.15" d="1.85" sid="S1"/>
  <point x="26033.25" y="26252.34" z="-0.15" d="1.85" sid="S1"/>
  <point x="26195.83" y="25454.85" z="-0.15" d="1.85" sid="S1"/>
  <point x="26251.39" y="25362.94" z="-0.15" d="1.85" sid="S1"/>
  <point x="26447.57" y="24469.96" z="-0.15" d="1.85" sid="S1"/>
  <point x="26644.02" y="23578.00" z="-0.15" d="1.85" sid="S1"/>
  <point x="26612.69" y="23339.33" z="-0.15" d="1.85" sid="S1"/>
  <point x="26418.25" y="23195.94" z="-0.15" d="1.85" sid="S1"/>
  <point x="26036.77" y="22979.03" z="-0.15" d="1.85" sid="S1"/>
  <point x="25453.43" y="22774.99" z="-0.15" d="1.85" sid="S1"/>
  <point x="25258.99" y="22681.24" z="-0.15" d="1.85" sid="S1"/>
  <point x="24386.95" y="22155.61" z="-0.15" d="1.85" sid="S1"/>
  <point x="24161.02" y="22054.51" z="-0.15" d="1.85" sid="S1"/>
  <point x="24027.69" y="21951.57" z="-0.15" d="1.85" sid="S1"/>
  <point x="23890.65" y="21793.48" z="-0.15" d="1.85" sid="S1"/>
  <point x="23139.07" y="21008.52" z="-0.15" d="1.85" sid="S1"/>
  <point x="23048.33" y="20892.71" z="-0.15" d="1.85" sid="S1"/>
  <point x="22544.77" y="20387.58" z="-0.15" d="1.85" sid="S1"/>
  <point x="22411.43" y="20301.19" z="-0.15" d="1.85" sid="S1"/>
  <point x="22305.88" y="20236.85" z="-0.15" d="1.85" sid="S1"/>
  <point x="22194.77" y="20163.32" z="-0.15" d="1.85" sid="S1"/>
  <point x="22098.47" y="20093.46" z="-0.15" d="1.85" sid="S1"/>
  <point x="21985.51" y="19999.71" z="-0.15" d="1.85" sid="S1"/>
  <point x="21677.87" y="19783.23" z="-0.15" d="1.85" sid="S1"/>
  <point x="21651.94" y="19748.31" z="-0.15" d="1.85" sid="S1"/>
  <point x="21813.05" y="19753.82" z="-0.15" d="1.85" sid="S1"/>
  <point x="22040.83" y="19880.66" z="-0.15" d="1.85" sid="S1"/>
  <point x="22159.35" y="19945.00" z="-0.15" d="1.85" sid="S1"/>
  <point x="22490.83" y="20044.26" z="-0.15" d="1.85" sid="S1"/>
  <point x="22733.42" y="20130.66" z="-0.15" d="1.85" sid="S1"/>
  <point x="22898.23" y="20182.13" z="-0.15" d="1.85" sid="S1"/>
  <point x="23151.94" y="20250.15" z="-0.15" d="1.85" sid="S1"/>
  <point x="23446.32" y="20253.52" z="-0.15" d="1.85" sid="S1"/>
  <point x="23792.61" y="20297.64" z="-0.15" d="1.85" sid="S1"/>
  <point x="24011.13" y="20330.73" z="-0.15" d="1.85" sid="S1"/>
  <point x="24146.32" y="20422.64" z="-0.15" d="1.85" sid="S1"/>
  <point x="24305.58" y="20475.95" z="-0.15" d="1.85" sid="S1"/>
  <point x="25140.61" y="20556.23" z="-0.15" d="1.85" sid="S1"/>
  <point x="25296.16" y="20857.70" z="-0.15" d="1.85" sid="S1"/>
  <point x="25490.61" y="21074.61" z="-0.15" d="1.85" sid="S1"/>
  <point x="25896.33" y="21404.29" z="-0.15" d="1.85" sid="S1"/>
  <point x="26085.22" y="21453.92" z="-0.15" d="1.85" sid="S1"/>
  <point x="26335.22" y="21499.88" z="-0.15" d="1.85" sid="S1"/>
  <point x="26648.18" y="21516.42" z="-0.15" d="1.85" sid="S1"/>
  <point x="27500.28" y="21561.90" z="-0.15" d="1.85" sid="S1"/>
  <point x="27691.02" y="21549.04" z="-0.15" d="1.85" sid="S1"/>
  <point x="27798.42" y="21534.33" z="-0.15" d="1.85" sid="S1"/>
  <point x="28137.21" y="21486.55" z="-0.15" d="1.85" sid="S1"/>
  <point x="28226.10" y="21288.02" z="-0.15" d="1.85" sid="S1"/>
  <point x="28383.51" y="20900.16" z="-0.15" d="1.85" sid="S1"/>
  <point x="28496.47" y="20639.13" z="-0.15" d="1.85" sid="S1"/>
  <point x="28780.01" y="20010.77" z="-0.15" d="1.85" sid="S1"/>
  <point x="28859.63" y="19841.65" z="-0.15" d="1.85" sid="S1"/>
  <point x="28896.67" y="19744.23" z="-0.15" d="1.85" sid="S1"/>
  <point x="29042.67" y="19093.56" z="-0.15" d="1.85" sid="S1"/>
  <point x="29137.11" y="18838.05" z="-0.15" d="1.85" sid="S1"/>
  <point x="29250.28" y="18196.10" z="-0.15" d="1.85" sid="S1"/>
  <point x="29335.47" y="17938.75" z="-0.15" d="1.85" sid="S1"/>
  <point x="29477.87" y="17226.95" z="-0.15" d="1.85" sid="S1"/>
  <point x="29494.53" y="17041.29" z="-0.15" d="1.85" sid="S1"/>
  <point x="29660.94" y="16243.60" z="-0.15" d="1.85" sid="S1"/>
  <point x="29603.53" y="16164.56" z="-0.15" d="1.85" sid="S1"/>
  <point x="29664.58" y="15539.95" z="-0.15" d="1.85" sid="S1"/>
  <point x="29696.06" y="15323.04" z="-0.15" d="1.85" sid="S1"/>
  <point x="29686.80" y="15271.56" z="-0.15" d="1.85" sid="S1"/>
  <point x="29553.84" y="14626.38" z="-0.15" d="1.85" sid="S1"/>
  <point x="29503.84" y="14466.45" z="-0.15" d="1.85" sid="S1"/>
  <point x="29485.32" y="14394.76" z="-0.15" d="1.85" sid="S1"/>
  <point x="29272.11" y="13561.48" z="-0.15" d="1.85" sid="S1"/>
  <point x="29240.63" y="13493.46" z="-0.15" d="1.85" sid="S1"/>
  <point x="28983.52" y="12823.78" z="-0.15" d="1.85" sid="S1"/>
  <point x="28963.14" y="12713.48" z="-0.15" d="1.85" sid="S1"/>
  <point x="28922.40" y="12597.68" z="-0.15" d="1.85" sid="S1"/>
  <point x="28700.00" y="11871.14" z="-0.15" d="1.85" sid="S1"/>
  <point x="28653.70" y="11773.72" z="-0.15" d="1.85" sid="S1"/>
  <point x="28644.44" y="11705.70" z="-0.15" d="1.85" sid="S1"/>
  <point x="28414.59" y="11068.13" z="-0.15" d="1.85" sid="S1"/>
  <point x="28175.70" y="10985.41" z="-0.15" d="1.85" sid="S1"/>
  <point x="27962.74" y="10961.51" z="-0.15" d="1.85" sid="S1"/>
  <point x="27859.04" y="11075.48" z="-0.15" d="1.85" sid="S1"/>
  <point x="27686.81" y="11058.94" z="-0.15" d="1.85" sid="S1"/>
  <point x="27684.96" y="10891.66" z="-0.15" d="1.85" sid="S1"/>
  <point x="27694.22" y="10805.26" z="-0.15" d="1.85" sid="S1"/>
  <point x="26696.17" y="10384.69" z="-0.15" d="1.85" sid="S1"/>
  <point x="26383.21" y="10235.79" z="-0.15" d="1.85" sid="S1"/>
  <point x="26223.95" y="10211.90" z="-0.15" d="1.85" sid="S1"/>
  <point x="26057.28" y="10151.23" z="-0.15" d="1.85" sid="S1"/>
  <point x="25972.10" y="10121.82" z="-0.15" d="1.85" sid="S1"/>
  <point x="24698.30" y="9635.11" z="-0.15" d="1.85" sid="S1"/>
  <point x="24459.41" y="9545.04" z="-0.15" d="1.85" sid="S1"/>
  <point x="24353.85" y="9506.44" z="-0.15" d="1.85" sid="S1"/>
  <point x="24266.82" y="9500.92" z="-0.15" d="1.85" sid="S1"/>
  <point x="23322.38" y="9565.79" z="-0.15" d="1.85" sid="S1"/>
  <point x="23033.49" y="9608.06" z="-0.15" d="1.85" sid="S1"/>
  <point x="22924.23" y="9609.90" z="-0.15" d="1.85" sid="S1"/>
  <point x="22800.15" y="9676.08" z="-0.15" d="1.85" sid="S1"/>
  <point x="22689.04" y="9674.24" z="-0.15" d="1.85" sid="S1"/>
  <point x="22539.04" y="9639.31" z="-0.15" d="1.85" sid="S1"/>
  <point x="21805.84" y="9287.74" z="-0.15" d="1.85" sid="S1"/>
  <point x="21496.58" y="9206.86" z="-0.15" d="1.85" sid="S1"/>
  <point x="21276.21" y="9133.33" z="-0.15" d="1.85" sid="S1"/>
  <point x="21124.36" y="9122.30" z="-0.15" d="1.85" sid="S1"/>
  <point x="20983.62" y="9116.79" z="-0.15" d="1.85" sid="S1"/>
  <point x="20828.06" y="9127.82" z="-0.15" d="1.85" sid="S1"/>
  <point x="19980.17" y="9106.19" z="-0.15" d="1.85" sid="S1"/>
  <point x="19643.14" y="9001.41" z="-0.15" d="1.85" sid="S1"/>
  <point x="19452.39" y="9030.82" z="-0.15" d="1.85" sid="S1"/>
  <point x="19233.88" y="9025.31" z="-0.15" d="1.85" sid="S1"/>
  <point x="19128.32" y="9052.88" z="-0.15" d="1.85" sid="S1"/>
  <point x="18328.52" y="9159.87" z="-0.15" d="1.85" sid="S1"/>
  <point x="17939.63" y="9147.00" z="-0.15" d="1.85" sid="S1"/>
  <point x="17761.86" y="9156.19" z="-0.15" d="1.85" sid="S1"/>
  <point x="17617.41" y="9172.73" z="-0.15" d="1.85" sid="S1"/>
  <point x="17526.67" y="9189.28" z="-0.15" d="1.85" sid="S1"/>
  <point x="17411.86" y="9196.63" z="-0.15" d="1.85" sid="S1"/>
  <point x="16217.58" y="9424.54" z="-0.15" d="1.85" sid="S1"/>
  <point x="16047.21" y="9419.02" z="-0.15" d="1.85" sid="S1"/>
  <point x="15900.91" y="9407.99" z="-0.15" d="1.85" sid="S1"/>
  <point x="15708.32" y="9356.52" z="-0.15" d="1.85" sid="S1"/>
  <point x="15588.35" y="9357.84" z="-0.15" d="1.85" sid="S1"/>
  <point x="15353.17" y="9271.44" z="-0.15" d="1.85" sid="S1"/>
  <point x="15101.32" y="9287.98" z="-0.15" d="1.85" sid="S1"/>
  <point x="14995.76" y="9414.82" z="-0.15" d="1.85" sid="S1"/>
  <point x="14838.35" y="9481.00" z="-0.15" d="1.85" sid="S1"/>
  <point x="14660.57" y="9545.34" z="-0.15" d="1.85" sid="S1"/>
  <point x="14445.76" y="9561.88" z="-0.15" d="1.85" sid="S1"/>
  <point x="14264.28" y="9617.03" z="-0.15" d="1.85" sid="S1"/>
  <point x="14101.31" y="9640.92" z="-0.15" d="1.85" sid="S1"/>
  <point x="13984.65" y="9670.34" z="-0.15" d="1.85" sid="S1"/>
  <point x="13401.59" y="9838.92" z="-0.15" d="1.85" sid="S1"/>
  <point x="13092.33" y="9895.90" z="-0.15" d="1.85" sid="S1"/>
  <point x="12903.44" y="9993.33" z="-0.15" d="1.85" sid="S1"/>
  <point x="12575.66" y="10044.80" z="-0.15" d="1.85" sid="S1"/>
  <point x="12403.44" y="10098.11" z="-0.15" d="1.85" sid="S1"/>
  <point x="12260.85" y="10134.87" z="-0.15" d="1.85" sid="S1"/>
  <point x="11635.05" y="10303.56" z="-0.15" d="1.85" sid="S1"/>
  <point x="11318.38" y="10364.23" z="-0.15" d="1.85" sid="S1"/>
  <point x="11007.27" y="10463.49" z="-0.15" d="1.85" sid="S1"/>
  <point x="10773.94" y="10544.37" z="-0.15" d="1.85" sid="S1"/>
  <point x="10614.68" y="10533.34" z="-0.15" d="1.85" sid="S1"/>
  <point x="10957.27" y="10320.11" z="-0.15" d="1.85" sid="S1"/>
  <point x="11259.12" y="10182.24" z="-0.15" d="1.85" sid="S1"/>
  <point x="11586.90" y="10057.24" z="-0.15" d="1.85" sid="S1"/>
  <point x="11853.57" y="9900.99" z="-0.15" d="1.85" sid="S1"/>
  <point x="12107.27" y="9746.58" z="-0.15" d="1.85" sid="S1"/>
  <point x="12335.05" y="9638.12" z="-0.15" d="1.85" sid="S1"/>
  <point x="12483.19" y="9481.87" z="-0.15" d="1.85" sid="S1"/>
  <point x="12590.60" y="9377.09" z="-0.15" d="1.85" sid="S1"/>
  <point x="12772.08" y="9244.74" z="-0.15" d="1.85" sid="S1"/>
  <point x="13149.45" y="8923.56" z="-0.15" d="1.85" sid="S1"/>
  <point x="13384.64" y="8796.72" z="-0.15" d="1.85" sid="S1"/>
  <point x="13610.56" y="8669.88" z="-0.15" d="1.85" sid="S1"/>
  <point x="13793.89" y="8616.57" z="-0.15" d="1.85" sid="S1"/>
  <point x="13958.71" y="8520.98" z="-0.15" d="1.85" sid="S1"/>
  <point x="14590.00" y="8232.74" z="-0.15" d="1.85" sid="S1"/>
  <point x="14775.19" y="8137.16" z="-0.15" d="1.85" sid="S1"/>
  <point x="14864.08" y="8126.13" z="-0.15" d="1.85" sid="S1"/>
  <point x="14975.19" y="8113.26" z="-0.15" d="1.85" sid="S1"/>
  <point x="15128.89" y="8091.20" z="-0.15" d="1.85" sid="S1"/>
  <point x="15939.78" y="7725.54" z="-0.15" d="1.85" sid="S1"/>
  <point x="16143.49" y="7699.80" z="-0.15" d="1.85" sid="S1"/>
  <point x="16282.38" y="7631.79" z="-0.15" d="1.85" sid="S1"/>
  <point x="16895.63" y="7233.40" z="-0.15" d="1.85" sid="S1"/>
  <point x="17047.49" y="7047.74" z="-0.15" d="1.85" sid="S1"/>
  <point x="17151.19" y="6955.83" z="-0.15" d="1.85" sid="S1"/>
  <point x="17236.38" y="6834.50" z="-0.15" d="1.85" sid="S1"/>
  <point x="17303.04" y="6746.27" z="-0.15" d="1.85" sid="S1"/>
  <point x="17937.91" y="6189.36" z="-0.15" d="1.85" sid="S1"/>
  <point x="18061.98" y="6066.20" z="-0.15" d="1.85" sid="S1"/>
  <point x="18128.65" y="6011.05" z="-0.15" d="1.85" sid="S1"/>
  <point x="18256.43" y="5889.73" z="-0.15" d="1.85" sid="S1"/>
  <point x="18311.98" y="5838.26" z="-0.15" d="1.85" sid="S1"/>
  <point x="18609.92" y="5517.01" z="-0.15" d="1.85" sid="S1"/>
  <point x="18771.03" y="5421.42" z="-0.15" d="1.85" sid="S1"/>
  <point x="18937.70" y="5226.56" z="-0.15" d="1.85" sid="S1"/>
  <point x="19006.22" y="5138.33" z="-0.15" d="1.85" sid="S1"/>
  <point x="19083.99" y="5031.71" z="-0.15" d="1.85" sid="S1"/>
  <point x="19143.25" y="4950.83" z="-0.15" d="1.85" sid="S1"/>
  <point x="19498.58" y="4408.12" z="-0.15" d="1.85" sid="S1"/>
  <point x="19561.54" y="4305.18" z="-0.15" d="1.85" sid="S1"/>
  <point x="19633.76" y="4229.81" z="-0.15" d="1.85" sid="S1"/>
  <point x="19709.69" y="4126.87" z="-0.15" d="1.85" sid="S1"/>
  <point x="19778.21" y="4057.01" z="-0.15" d="1.85" sid="S1"/>
  <point x="20074.17" y="3513.23" z="-0.15" d="1.85" sid="S1"/>
  <point x="20129.72" y="3356.98" z="-0.15" d="1.85" sid="S1"/>
  <point x="20187.13" y="3248.52" z="-0.15" d="1.85" sid="S1"/>
  <point x="20255.65" y="3176.83" z="-0.15" d="1.85" sid="S1"/>
  <point x="20657.32" y="2726.63" z="-0.15" d="1.85" sid="S1"/>
  <point x="20916.58" y="2664.13" z="-0.15" d="1.85" sid="S1"/>
  <point x="21016.58" y="2478.47" z="-0.15" d="1.85" sid="S1"/>
  <point x="21057.32" y="2349.79" z="-0.15" d="1.85" sid="S1"/>
  <point x="21079.54" y="2261.56" z="-0.15" d="1.85" sid="S1"/>
  <point x="21300.14" y="1895.59" z="-0.15" d="1.85" sid="S1"/>
  <point x="21409.40" y="1805.51" z="-0.15" d="1.85" sid="S1"/>
  <point x="21507.55" y="1614.34" z="-0.15" d="1.85" sid="S1"/>
  <point x="21581.63" y="1524.26" z="-0.15" d="1.85" sid="S1"/>
  <point x="21648.29" y="1425.00" z="-0.15" d="1.85" sid="S1"/>
  <point x="21701.99" y="1358.82" z="-0.15" d="1.85" sid="S1"/>
  <point x="21965.48" y="965.06" z="-0.15" d="1.85" sid="S1"/>
  <point x="22178.45" y="825.36" z="-0.15" d="1.85" sid="S1"/>
  <point x="22265.48" y="704.04" z="-0.15" d="1.85" sid="S1"/>
  <point x="22445.12" y="564.33" z="-0.15" d="1.85" sid="S1"/>
  <point x="22556.23" y="468.74" z="-0.15" d="1.85" sid="S1"/>
  <point x="23106.07" y="-130.37" z="-0.15" d="1.85" sid="S1"/>
  <point x="23280.14" y="-290.29" z="-0.15" d="1.85" sid="S1"/>
  <point x="23394.96" y="-373.02" z="-0.15" d="1.85" sid="S1"/>
  <point x="23522.74" y="-411.62" z="-0.15" d="1.85" sid="S1"/>
  <point x="23776.38" y="-647.45" z="-0.15" d="1.85" sid="S1"/>
  <point x="23924.53" y="-788.99" z="-0.15" d="1.85" sid="S1"/>
  <point x="23909.71" y="-932.37" z="-0.15" d="1.85" sid="S1"/>
  <point x="24044.89" y="-1051.86" z="-0.15" d="1.85" sid="S1"/>
  <point x="24065.27" y="-1077.59" z="-0.15" d="1.85" sid="S1"/>
  <point x="24135.63" y="-1215.46" z="-0.15" d="1.85" sid="S1"/>
  <point x="24185.63" y="-1303.70" z="-0.15" d="1.85" sid="S1"/>
  <point x="24404.44" y="-1736.19" z="-0.15" d="1.85" sid="S1"/>
  <point x="24421.11" y="-1833.61" z="-0.15" d="1.85" sid="S1"/>
  <point x="24521.11" y="-2026.63" z="-0.15" d="1.85" sid="S1"/>
  <point x="24550.74" y="-2087.29" z="-0.15" d="1.85" sid="S1"/>
  <point x="24493.33" y="-2142.44" z="-0.15" d="1.85" sid="S1"/>
  <point x="24467.40" y="-2210.45" z="-0.15" d="1.85" sid="S1"/>
  <point x="24250.96" y="-2323.19" z="-0.15" d="1.85" sid="S1"/>
  <point x="23606.51" y="-2277.23" z="-0.15" d="1.85" sid="S1"/>
  <point x="23275.03" y="-2297.45" z="-0.15" d="1.85" sid="S1"/>
  <point x="23080.58" y="-2330.54" z="-0.15" d="1.85" sid="S1"/>
  <point x="22908.36" y="-2328.70" z="-0.15" d="1.85" sid="S1"/>
  <point x="22725.03" y="-2345.24" z="-0.15" d="1.85" sid="S1"/>
  <point x="22308.55" y="-2682.00" z="-0.15" d="1.85" sid="S1"/>
  <point x="22249.29" y="-2974.28" z="-0.15" d="1.85" sid="S1"/>
  <point x="21978.93" y="-3097.44" z="-0.15" d="1.85" sid="S1"/>
  <point x="21756.70" y="-3240.82" z="-0.15" d="1.85" sid="S1"/>
  <point x="21306.97" y="-3731.31" z="-0.15" d="1.85" sid="S1"/>
  <point x="20953.27" y="-3957.42" z="-0.15" d="1.85" sid="S1"/>
  <point x="20851.42" y="-4053.00" z="-0.15" d="1.85" sid="S1"/>
  <point x="20782.90" y="-4133.89" z="-0.15" d="1.85" sid="S1"/>
  <point x="20164.65" y="-4662.91" z="-0.15" d="1.85" sid="S1"/>
  <point x="19809.10" y="-4848.58" z="-0.15" d="1.85" sid="S1"/>
  <point x="19688.73" y="-4909.24" z="-0.15" d="1.85" sid="S1"/>
  <point x="19499.84" y="-5041.59" z="-0.15" d="1.85" sid="S1"/>
  <point x="19296.27" y="-5406.12" z="-0.15" d="1.85" sid="S1"/>
  <point x="19118.49" y="-5643.26" z="-0.15" d="1.85" sid="S1"/>
  <point x="18916.64" y="-5768.26" z="-0.15" d="1.85" sid="S1"/>
  <point x="18668.49" y="-5948.40" z="-0.15" d="1.85" sid="S1"/>
  <point x="18335.19" y="-6192.49" z="-0.15" d="1.85" sid="S1"/>
  <point x="18218.52" y="-6418.59" z="-0.15" d="1.85" sid="S1"/>
  <point x="17940.74" y="-6641.02" z="-0.15" d="1.85" sid="S1"/>
  <point x="17612.97" y="-6861.61" z="-0.15" d="1.85" sid="S1"/>
  <point x="17122.23" y="-7269.39" z="-0.15" d="1.85" sid="S1"/>
  <point x="16951.86" y="-7510.20" z="-0.15" d="1.85" sid="S1"/>
  <point x="16770.38" y="-7668.29" z="-0.15" d="1.85" sid="S1"/>
  <point x="16698.16" y="-7778.58" z="-0.15" d="1.85" sid="S1"/>
  <point x="16091.12" y="-7269.86" z="-0.15" d="1.85" sid="S1"/>
  <point x="15981.86" y="-7093.39" z="-0.15" d="1.85" sid="S1"/>
  <point x="15854.08" y="-6997.80" z="-0.15" d="1.85" sid="S1"/>
  <point x="15748.52" y="-6889.35" z="-0.15" d="1.85" sid="S1"/>
  <point x="15128.45" y="-6273.74" z="-0.15" d="1.85" sid="S1"/>
  <point x="14991.42" y="-6080.73" z="-0.15" d="1.85" sid="S1"/>
  <point x="14941.42" y="-5999.85" z="-0.15" d="1.85" sid="S1"/>
  <point x="14278.76" y="-5310.91" z="-0.15" d="1.85" sid="S1"/>
  <point x="14191.72" y="-5195.10" z="-0.15" d="1.85" sid="S1"/>
  <point x="14104.69" y="-5110.55" z="-0.15" d="1.85" sid="S1"/>
  <point x="13354.42" y="-4306.01" z="-0.15" d="1.85" sid="S1"/>
  <point x="13258.13" y="-4212.26" z="-0.15" d="1.85" sid="S1"/>
  <point x="12411.58" y="-3313.46" z="-0.15" d="1.85" sid="S1"/>
  <point x="11859.42" y="-2588.00" z="-0.15" d="1.85" sid="S1"/>
  <point x="11789.05" y="-2494.25" z="-0.15" d="1.85" sid="S1"/>
  <point x="11800.16" y="-2626.60" z="-0.15" d="1.85" sid="S1"/>
  <point x="12016.83" y="-2940.94" z="-0.15" d="1.85" sid="S1"/>
  <point x="12402.01" y="-3554.91" z="-0.15" d="1.85" sid="S1"/>
  <point x="12609.42" y="-3847.19" z="-0.15" d="1.85" sid="S1"/>
  <point x="12677.94" y="-4021.82" z="-0.15" d="1.85" sid="S1"/>
  <point x="12764.98" y="-4207.49" z="-0.15" d="1.85" sid="S1"/>
  <point x="13198.41" y="-5106.75" z="-0.15" d="1.85" sid="S1"/>
  <point x="13522.60" y="-5777.36" z="-0.15" d="1.85" sid="S1"/>
  <point x="13681.86" y="-5883.98" z="-0.15" d="1.85" sid="S1"/>
  <point x="13830.00" y="-5996.11" z="-0.15" d="1.85" sid="S1"/>
  <point x="13913.21" y="-6224.14" z="-0.15" d="1.85" sid="S1"/>
  <point x="14100.24" y="-6659.81" z="-0.15" d="1.85" sid="S1"/>
  <point x="14183.58" y="-6828.92" z="-0.15" d="1.85" sid="S1"/>
  <point x="14215.06" y="-6878.56" z="-0.15" d="1.85" sid="S1"/>
  <point x="14550.36" y="-7460.87" z="-0.15" d="1.85" sid="S1"/>
  <point x="14587.39" y="-7567.49" z="-0.15" d="1.85" sid="S1"/>
  <point x="14615.17" y="-7604.26" z="-0.15" d="1.85" sid="S1"/>
  <point x="14644.80" y="-7758.67" z="-0.15" d="1.85" sid="S1"/>
  <point x="14715.44" y="-8113.03" z="-0.15" d="1.85" sid="S1"/>
  <point x="14774.70" y="-8386.93" z="-0.15" d="1.85" sid="S1"/>
  <point x="14765.44" y="-8521.12" z="-0.15" d="1.85" sid="S1"/>
  <point x="14769.15" y="-8620.39" z="-0.15" d="1.85" sid="S1"/>
  <point x="14741.37" y="-8662.67" z="-0.15" d="1.85" sid="S1"/>
  <point x="14520.70" y="-8755.01" z="-0.15" d="1.85" sid="S1"/>
  <point x="13998.48" y="-8896.56" z="-0.15" d="1.85" sid="S1"/>
  <point x="13694.78" y="-8946.19" z="-0.15" d="1.85" sid="S1"/>
  <point x="13561.44" y="-9016.04" z="-0.15" d="1.85" sid="S1"/>
  <point x="13255.89" y="-9069.35" z="-0.15" d="1.85" sid="S1"/>
  <point x="13020.70" y="-9234.79" z="-0.15" d="1.85" sid="S1"/>
  <point x="11896.85" y="-9620.48" z="-0.15" d="1.85" sid="S1"/>
  <point x="11530.18" y="-9762.03" z="-0.15" d="1.85" sid="S1"/>
  <point x="11409.81" y="-9892.54" z="-0.15" d="1.85" sid="S1"/>
  <point x="11307.96" y="-9953.20" z="-0.15" d="1.85" sid="S1"/>
  <point x="10252.62" y="-10500.70" z="-0.15" d="1.85" sid="S1"/>
  <point x="9897.06" y="-10616.51" z="-0.15" d="1.85" sid="S1"/>
  <point x="9785.95" y="-10732.32" z="-0.15" d="1.85" sid="S1"/>
  <point x="9580.39" y="-10805.84" z="-0.15" d="1.85" sid="S1"/>
  <point x="8543.39" y="-11202.86" z="-0.15" d="1.85" sid="S1"/>
  <point x="8315.61" y="-11283.75" z="-0.15" d="1.85" sid="S1"/>
  <point x="8115.61" y="-11384.85" z="-0.15" d="1.85" sid="S1"/>
  <point x="7863.76" y="-11496.98" z="-0.15" d="1.85" sid="S1"/>
  <point x="7204.46" y="-11824.26" z="-0.15" d="1.85" sid="S1"/>
  <point x="6537.80" y="-11934.55" z="-0.15" d="1.85" sid="S1"/>
  <point x="6293.35" y="-11941.91" z="-0.15" d="1.85" sid="S1"/>
  <point x="6163.72" y="-11930.88" z="-0.15" d="1.85" sid="S1"/>
  <point x="5208.47" y="-11858.71" z="-0.15" d="1.85" sid="S1"/>
  <point x="5132.54" y="-11698.79" z="-0.15" d="1.85" sid="S1"/>
  <point x="5162.17" y="-11424.89" z="-0.15" d="1.85" sid="S1"/>
  <point x="5108.47" y="-11268.64" z="-0.15" d="1.85" sid="S1"/>
  <point x="5051.06" y="-11128.93" z="-0.15" d="1.85" sid="S1"/>
  <point x="4999.21" y="-11027.83" z="-0.15" d="1.85" sid="S1"/>
  <point x="4651.32" y="-10427.00" z="-0.15" d="1.85" sid="S1"/>
  <point x="4545.77" y="-10237.66" z="-0.15" d="1.85" sid="S1"/>
  <point x="4488.36" y="-10147.59" z="-0.15" d="1.85" sid="S1"/>
  <point x="3960.44" y="-9480.82" z="-0.15" d="1.85" sid="S1"/>
  <point x="3838.22" y="-9374.21" z="-0.15" d="1.85" sid="S1"/>
  <point x="3754.89" y="-9271.26" z="-0.15" d="1.85" sid="S1"/>
  <point x="3147.71" y="-8527.32" z="-0.15" d="1.85" sid="S1"/>
  <point x="3012.53" y="-8565.92" z="-0.15" d="1.85" sid="S1"/>
  <point x="2879.20" y="-8492.39" z="-0.15" d="1.85" sid="S1"/>
  <point x="2745.86" y="-8387.61" z="-0.15" d="1.85" sid="S1"/>
  <point x="2622.05" y="-8147.09" z="-0.15" d="1.85" sid="S1"/>
  <point x="2483.16" y="-7856.65" z="-0.15" d="1.85" sid="S1"/>
  <point x="2442.42" y="-7691.21" z="-0.15" d="1.85" sid="S1"/>
  <point x="2436.86" y="-7621.36" z="-0.15" d="1.85" sid="S1"/>
  <point x="2410.94" y="-7509.23" z="-0.15" d="1.85" sid="S1"/>
  <point x="2213.07" y="-6976.66" z="-0.15" d="1.85" sid="S1"/>
  <point x="2185.30" y="-6851.66" z="-0.15" d="1.85" sid="S1"/>
  <point x="2142.70" y="-6724.83" z="-0.15" d="1.85" sid="S1"/>
  <point x="2109.37" y="-6634.75" z="-0.15" d="1.85" sid="S1"/>
  <point x="1907.67" y="-5947.65" z="-0.15" d="1.85" sid="S1"/>
  <point x="1870.63" y="-5855.74" z="-0.15" d="1.85" sid="S1"/>
  <point x="1857.67" y="-5736.26" z="-0.15" d="1.85" sid="S1"/>
  <point x="1824.74" y="-5357.13" z="-0.15" d="1.85" sid="S1"/>
  <point x="1778.44" y="-5162.27" z="-0.15" d="1.85" sid="S1"/>
  <point x="1715.48" y="-5024.41" z="-0.15" d="1.85" sid="S1"/>
  <point x="1691.41" y="-4949.04" z="-0.15" d="1.85" sid="S1"/>
  <point x="1665.48" y="-4864.48" z="-0.15" d="1.85" sid="S1"/>
  <point x="1646.70" y="-4640.99" z="-0.15" d="1.85" sid="S1"/>
  <point x="1507.81" y="-4251.28" z="-0.15" d="1.85" sid="S1"/>
  <point x="1446.70" y="-4061.94" z="-0.15" d="1.85" sid="S1"/>
  <point x="1433.74" y="-3975.55" z="-0.15" d="1.85" sid="S1"/>
  <point x="1367.21" y="-3792.33" z="-0.15" d="1.85" sid="S1"/>
  <point x="1476.46" y="-3753.73" z="-0.15" d="1.85" sid="S1"/>
  <point x="1478.32" y="-3525.79" z="-0.15" d="1.85" sid="S1"/>
  <point x="1515.35" y="-3393.43" z="-0.15" d="1.85" sid="S1"/>
  <point x="1578.32" y="-3297.84" z="-0.15" d="1.85" sid="S1"/>
  <point x="1567.21" y="-3224.31" z="-0.15" d="1.85" sid="S1"/>
  <point x="1406.09" y="-3110.34" z="-0.15" d="1.85" sid="S1"/>
  <point x="1482.15" y="-2711.91" z="-0.15" d="1.85" sid="S1"/>
  <point x="1250.67" y="-2540.95" z="-0.15" d="1.85" sid="S1"/>
  <point x="1200.67" y="-2305.66" z="-0.15" d="1.85" sid="S1"/>
  <point x="1156.22" y="-2232.13" z="-0.15" d="1.85" sid="S1"/>
  <point x="933.95" y="-1500.48" z="-0.15" d="1.85" sid="S1"/>
  <point x="959.88" y="-1358.94" z="-0.15" d="1.85" sid="S1"/>
  <point x="761.37" y="-684.77" z="-0.15" d="1.85" sid="S1"/>
</contour>
<contour name="User Line 3" color="#FF00FF" closed="true" shape="Contour">
  <property name="GUID">&quot;4AC8BC9EF54F45598ECF42F53F86C926&quot;</property>
  <resolution>1.851852</resolution>
  <point x="2285.64" y="18269.14" z="0.00" d="1.85" sid="S1"/>
  <point x="1498.61" y="18623.92" z="0.00" d="1.85" sid="S1"/>
  <point x="1365.27" y="18912.53" z="0.00" d="1.85" sid="S1"/>
  <point x="1335.64" y="19160.69" z="0.00" d="1.85" sid="S1"/>
  <point x="1450.46" y="19438.26" z="0.00" d="1.85" sid="S1"/>
  <point x="1622.44" y="19768.48" z="0.00" d="1.85" sid="S1"/>
  <point x="1752.07" y="20036.86" z="0.00" d="1.85" sid="S1"/>
  <point x="2015.04" y="20051.57" z="0.00" d="1.85" sid="S1"/>
  <point x="2572.44" y="20196.79" z="0.00" d="1.85" sid="S1"/>
  <point x="3049.95" y="19623.22" z="0.00" d="1.85" sid="S1"/>
  <point x="3179.58" y="19466.97" z="0.00" d="1.85" sid="S1"/>
  <point x="3214.76" y="19318.07" z="0.00" d="1.85" sid="S1"/>
  <point x="3468.23" y="18832.60" z="0.00" d="1.85" sid="S1"/>
  <point x="3414.52" y="18610.18" z="0.00" d="1.85" sid="S1"/>
  <point x="3281.19" y="18527.46" z="0.00" d="1.85" sid="S1"/>
  <point x="3247.86" y="18420.84" z="0.00" d="1.85" sid="S1"/>
  <point x="2846.02" y="18240.95" z="0.00" d="1.85" sid="S1"/>
  <point x="2566.39" y="18239.11" z="0.00" d="1.85" sid="S1"/>
</contour>
<marker type="Dot" color="#FF8040" name="Marker 1" varicosity="false">
  <property name="Site">1 0</property>
  <point x="-1582.06" y="42851.41" z="0.10" d="1.85" sid="S1"/>
</marker>
<marker type="Dot" color="#FF8040" name="Marker 1" varicosity="false">
  <property name="Site">1 0</property>
  <point x="-1518.89" y="42879.21" z="0.10" d="1.85" sid="S1"/>
</marker>
<marker type="Dot" color="#FF8040" name="Marker 1" varicosity="false">
  <property name="Site">1 1</property>
  <point x="1155.41" y="42849.70" z="0.10" d="0.12" sid="S1"/>
</marker>
<marker type="Dot" color="#FF8040" name="Marker 1" varicosity="false">
  <property name="Site">1 1</property>
  <point x="1183.70" y="42925.43" z="0.10" d="0.12" sid="S1"/>
</marker>
<marker type="Dot" color="#FF8040" name="Marker 1" varicosity="false">
  <property name="Site">1 1</property>
  <point x="1192.12" y="42879.34" z="0.10" d="0.12" sid="S1"/>
</marker>
<marker type="Dot" color="#FF8040" name="Marker 1" varicosity="false">
  <property name="Site">1 1</property>
  <point x="1246.02" y="42889.34" z="0.10" d="0.12" sid="S1"/>
</marker>
<marker type="Dot" color="#FF8040" name="Marker 1" varicosity="false">
  <property name="Site">1 1</property>
  <point x="1228.14" y="42920.18" z="0.05" d="0.12" sid="S1"/>
</marker>
<marker type="Dot" color="#FF8040" name="Marker 1" varicosity="false">
  <property name="Site">1 1</property>
  <point x="1257.90" y="42969.32" z="0.05" d="0.12" sid="S1"/>
</marker>
<marker type="Dot" color="#FF8040" name="Marker 1" varicosity="false">
  <property name="Site">1 1</property>
  <point x="1434.66" y="42824.68" z="0.05" d="0.12" sid="S1"/>
</marker>
<marker type="Dot" color="#FF8040" name="Marker 1" varicosity="false">
  <property name="Site">1 1</property>
  <point x="1459.18" y="42864.07" z="0.05" d="0.12" sid="S1"/>
</marker>
<marker type="Dot" color="#FF8040" name="Marker 1" varicosity="false">
  <property name="Site">1 2</property>
  <point x="13287.97" y="40096.39" z="0.00" d="0.19" sid="S1"/>
</marker>
<marker type="Dot" color="#FF8040" name="Marker 1" varicosity="false">
  <property name="Site">1 2</property>
  <point x="13107.42" y="40155.34" z="0.00" d="0.19" sid="S1"/>
</marker>
<marker type="Dot" color="#FF8040" name="Marker 1" varicosity="false">
  <property name="Site">1 2</property>
  <point x="13256.26" y="39971.72" z="0.00" d="0.19" sid="S1"/>
</marker>
<marker type="Dot" color="#FF8040" name="Marker 1" varicosity="false">
  <property name="Site">1 2</property>
  <point x="13298.29" y="39869.30" z="0.00" d="0.19" sid="S1"/>
</marker>
<marker type="Dot" color="#FF8040" name="Marker 1" varicosity="false">
  <property name="Site">1 2</property>
  <point x="13292.00" y="39900.87" z="0.00" d="0.19" sid="S1"/>
</marker>
<marker type="Dot" color="#FF8040" name="Marker 1" varicosity="false">
  <property name="Site">1 2</property>
  <point x="13116.81" y="39898.50" z="0.00" d="0.19" sid="S1"/>
</marker>
<marker type="Dot" color="#FF8040" name="Marker 1" varicosity="false">
  <property name="Site">1 2</property>
  <point x="13184.96" y="39936.82" z="0.00" d="0.19" sid="S1"/>
</marker>
<marker type="Dot" color="#FF8040" name="Marker 1" varicosity="false">
  <property name="Site">1 2</property>
  <point x="13128.48" y="39909.26" z="0.00" d="0.19" sid="S1"/>
</marker>
<marker type="Dot" color="#FF8040" name="Marker 1" varicosity="false">
  <property name="Site">1 2</property>
  <point x="13453.84" y="39895.96" z="0.00" d="0.19" sid="S1"/>
</marker>
<marker type="Dot" color="#FF8040" name="Marker 1" varicosity="false">
  <property name="Site">1 2</property>
  <point x="13350.38" y="40093.73" z="0.00" d="0.19" sid="S1"/>
</marker>
<marker type="Dot" color="#FF8040" name="Marker 1" varicosity="false">
  <property name="Site">1 2</property>
  <point x="13336.67" y="40093.55" z="0.00" d="0.19" sid="S1"/>
</marker>
<marker type="Dot" color="#FF8040" name="Marker 1" varicosity="false">
  <property name="Site">1 2</property>
  <point x="13409.63" y="40167.23" z="0.00" d="0.19" sid="S1"/>
</marker>
<marker type="Dot" color="#FF8040" name="Marker 1" varicosity="false">
  <property name="Site">1 2</property>
  <point x="13381.67" y="40087.30" z="0.00" d="0.19" sid="S1"/>
</marker>
<marker type="Dot" color="#FF8040" name="Marker 1" varicosity="false">
  <property name="Site">1 3</property>
  <point x="10100.90" y="40174.43" z="0.00" d="0.19" sid="S1"/>
</marker>
<marker type="Dot" color="#FF8040" name="Marker 1" varicosity="false">
  <property name="Site">1 3</property>
  <point x="10177.38" y="40182.09" z="0.00" d="0.19" sid="S1"/>
</marker>
<marker type="Dot" color="#FF8040" name="Marker 1" varicosity="false">
  <property name="Site">1 3</property>
  <point x="10206.46" y="40183.37" z="0.00" d="0.19" sid="S1"/>
</marker>
<marker type="Dot" color="#FF8040" name="Marker 1" varicosity="false">
  <property name="Site">1 3</property>
  <point x="10257.20" y="40176.07" z="0.00" d="0.19" sid="S1"/>
</marker>
<marker type="Dot" color="#FF8040" name="Marker 1" varicosity="false">
  <property name="Site">1 3</property>
  <point x="10194.42" y="40085.56" z="0.00" d="0.19" sid="S1"/>
</marker>
<marker type="Dot" color="#FF8040" name="Marker 1" varicosity="false">
  <property name="Site">1 3</property>
  <point x="10309.05" y="40094.32" z="0.00" d="0.19" sid="S1"/>
</marker>
<marker type="Dot" color="#FF8040" name="Marker 1" varicosity="false">
  <property name="Site">1 3</property>
  <point x="10181.41" y="40035.17" z="0.00" d="0.19" sid="S1"/>
</marker>
<marker type="Dot" color="#FF8040" name="Marker 1" varicosity="false">
  <property name="Site">1 3</property>
  <point x="10321.78" y="40016.38" z="0.00" d="0.19" sid="S1"/>
</marker>
<marker type="Dot" color="#FF8040" name="Marker 1" varicosity="false">
  <property name="Site">1 3</property>
  <point x="10263.81" y="40051.23" z="0.00" d="0.19" sid="S1"/>
</marker>
<marker type="Dot" color="#FF8040" name="Marker 1" varicosity="false">
  <property name="Site">1 3</property>
  <point x="10101.54" y="39977.19" z="0.00" d="0.19" sid="S1"/>
</marker>
<marker type="Dot" color="#FF8040" name="Marker 1" varicosity="false">
  <property name="Site">1 3</property>
  <point x="10129.88" y="39970.44" z="0.00" d="0.19" sid="S1"/>
</marker>
<marker type="Dot" color="#FF8040" name="Marker 1" varicosity="false">
  <property name="Site">1 3</property>
  <point x="10140.43" y="39942.89" z="0.00" d="0.19" sid="S1"/>
</marker>
<marker type="Dot" color="#FF8040" name="Marker 1" varicosity="false">
  <property name="Site">1 3</property>
  <point x="10239.69" y="39939.42" z="0.00" d="0.19" sid="S1"/>
</marker>
<marker type="Dot" color="#FF8040" name="Marker 1" varicosity="false">
  <property name="Site">1 3</property>
  <point x="10315.80" y="39898.39" z="0.00" d="0.19" sid="S1"/>
</marker>
<marker type="Dot" color="#FF8040" name="Marker 1" varicosity="false">
  <property name="Site">1 3</property>
  <point x="10313.58" y="39839.82" z="0.00" d="0.19" sid="S1"/>
</marker>
<marker type="Dot" color="#FF8040" name="Marker 1" varicosity="false">
  <property name="Site">1 3</property>
  <point x="10433.21" y="39892.92" z="0.00" d="0.19" sid="S1"/>
</marker>
<marker type="Dot" color="#FF8040" name="Marker 1" varicosity="false">
  <property name="Site">1 3</property>
  <point x="10478.76" y="39840.55" z="0.00" d="0.19" sid="S1"/>
</marker>
<marker type="Dot" color="#FF8040" name="Marker 1" varicosity="false">
  <property name="Site">1 3</property>
  <point x="10477.65" y="39910.80" z="0.00" d="0.19" sid="S1"/>
</marker>
<marker type="Dot" color="#FF8040" name="Marker 1" varicosity="false">
  <property name="Site">1 4</property>
  <point x="7422.24" y="40182.17" z="0.00" d="0.19" sid="S1"/>
</marker>
<marker type="Dot" color="#FF8040" name="Marker 1" varicosity="false">
  <property name="Site">1 4</property>
  <point x="7355.02" y="40139.11" z="0.00" d="0.19" sid="S1"/>
</marker>
<marker type="Dot" color="#FF8040" name="Marker 1" varicosity="false">
  <property name="Site">1 4</property>
  <point x="7339.09" y="40078.34" z="0.00" d="0.19" sid="S1"/>
</marker>
<marker type="Dot" color="#FF8040" name="Marker 1" varicosity="false">
  <property name="Site">1 4</property>
  <point x="7453.72" y="40009.56" z="0.00" d="0.19" sid="S1"/>
</marker>
<marker type="Dot" color="#FF8040" name="Marker 1" varicosity="false">
  <property name="Site">1 4</property>
  <point x="7361.13" y="39922.70" z="0.00" d="0.19" sid="S1"/>
</marker>
<marker type="Dot" color="#FF8040" name="Marker 1" varicosity="false">
  <property name="Site">1 4</property>
  <point x="7306.13" y="39915.40" z="0.00" d="0.19" sid="S1"/>
</marker>
<marker type="Dot" color="#FF8040" name="Marker 1" varicosity="false">
  <property name="Site">1 4</property>
  <point x="7382.56" y="39865.21" z="0.00" d="0.19" sid="S1"/>
</marker>
<marker type="Dot" color="#FF8040" name="Marker 1" varicosity="false">
  <property name="Site">1 4</property>
  <point x="7244.79" y="39869.50" z="0.00" d="0.19" sid="S1"/>
</marker>
<marker type="Dot" color="#FF8040" name="Marker 1" varicosity="false">
  <property name="Site">1 4</property>
  <point x="7257.38" y="39994.81" z="0.00" d="0.19" sid="S1"/>
</marker>
<marker type="Dot" color="#FF8040" name="Marker 1" varicosity="false">
  <property name="Site">1 5</property>
  <point x="1138.41" y="40079.37" z="0.00" d="0.19" sid="S1"/>
</marker>
<marker type="Dot" color="#FF8040" name="Marker 1" varicosity="false">
  <property name="Site">1 5</property>
  <point x="1201.37" y="40095.61" z="0.00" d="0.19" sid="S1"/>
</marker>
<marker type="Dot" color="#FF8040" name="Marker 1" varicosity="false">
  <property name="Site">1 5</property>
  <point x="1322.48" y="40112.40" z="0.00" d="0.19" sid="S1"/>
</marker>
<marker type="Dot" color="#FF8040" name="Marker 1" varicosity="false">
  <property name="Site">1 5</property>
  <point x="1343.41" y="40191.60" z="0.00" d="0.19" sid="S1"/>
</marker>
<marker type="Dot" color="#FF8040" name="Marker 1" varicosity="false">
  <property name="Site">1 5</property>
  <point x="1270.81" y="40072.70" z="0.00" d="0.19" sid="S1"/>
</marker>
<marker type="Dot" color="#FF8040" name="Marker 1" varicosity="false">
  <property name="Site">1 5</property>
  <point x="1280.81" y="39900.12" z="0.00" d="0.19" sid="S1"/>
</marker>
<marker type="Dot" color="#FF8040" name="Marker 1" varicosity="false">
  <property name="Site">1 5</property>
  <point x="1441.65" y="40016.55" z="0.00" d="0.19" sid="S1"/>
</marker>
<marker type="Dot" color="#FF8040" name="Marker 1" varicosity="false">
  <property name="Site">1 5</property>
  <point x="1452.76" y="40076.58" z="0.00" d="0.19" sid="S1"/>
</marker>
<marker type="Dot" color="#FF8040" name="Marker 1" varicosity="false">
  <property name="Site">1 5</property>
  <point x="1427.62" y="40201.95" z="0.00" d="0.19" sid="S1"/>
</marker>
<marker type="Dot" color="#FF8040" name="Marker 1" varicosity="false">
  <property name="Site">1 5</property>
  <point x="1431.14" y="40111.43" z="0.00" d="0.19" sid="S1"/>
</marker>
<marker type="Dot" color="#FF8040" name="Marker 1" varicosity="false">
  <property name="Site">1 6</property>
  <point x="-1740.73" y="40065.30" z="0.00" d="0.19" sid="S1"/>
</marker>
<marker type="Dot" color="#FF8040" name="Marker 1" varicosity="false">
  <property name="Site">1 6</property>
  <point x="-1704.81" y="40074.25" z="0.00" d="0.19" sid="S1"/>
</marker>
<marker type="Dot" color="#FF8040" name="Marker 1" varicosity="false">
  <property name="Site">1 6</property>
  <point x="-1715.73" y="40221.51" z="0.00" d="0.19" sid="S1"/>
</marker>
<marker type="Dot" color="#FF8040" name="Marker 1" varicosity="false">
  <property name="Site">1 6</property>
  <point x="-1829.07" y="40152.71" z="0.00" d="0.19" sid="S1"/>
</marker>
<marker type="Dot" color="#FF8040" name="Marker 1" varicosity="false">
  <property name="Site">1 6</property>
  <point x="-1673.75" y="39988.29" z="0.00" d="0.19" sid="S1"/>
</marker>
<marker type="Dot" color="#FF8040" name="Marker 1" varicosity="false">
  <property name="Site">1 6</property>
  <point x="-1639.49" y="40014.20" z="0.00" d="0.19" sid="S1"/>
</marker>
<marker type="Dot" color="#FF8040" name="Marker 1" varicosity="false">
  <property name="Site">1 6</property>
  <point x="-1823.38" y="39992.12" z="0.00" d="0.19" sid="S1"/>
</marker>
<marker type="Dot" color="#FF8040" name="Marker 1" varicosity="false">
  <property name="Site">1 6</property>
  <point x="-1878.38" y="40044.86" z="0.00" d="0.19" sid="S1"/>
</marker>
<marker type="Dot" color="#FF8040" name="Marker 1" varicosity="false">
  <property name="Site">1 6</property>
  <point x="-1634.30" y="39926.77" z="0.00" d="0.19" sid="S1"/>
</marker>
<marker type="Dot" color="#FF8040" name="Marker 1" varicosity="false">
  <property name="Site">1 6</property>
  <point x="-1733.69" y="39888.88" z="0.00" d="0.19" sid="S1"/>
</marker>
<marker type="Dot" color="#FF8040" name="Marker 1" varicosity="false">
  <property name="Site">1 6</property>
  <point x="-1651.84" y="39954.75" z="0.00" d="0.19" sid="S1"/>
</marker>
<marker type="Dot" color="#FF8040" name="Marker 1" varicosity="false">
  <property name="Site">1 6</property>
  <point x="-1573.20" y="40120.44" z="0.00" d="0.19" sid="S1"/>
</marker>
<marker type="Dot" color="#FF8040" name="Marker 1" varicosity="false">
  <property name="Site">1 7</property>
  <point x="-10760.69" y="40080.30" z="0.00" d="0.19" sid="S1"/>
</marker>
<marker type="Dot" color="#FF8040" name="Marker 1" varicosity="false">
  <property name="Site">1 7</property>
  <point x="-10781.48" y="39947.04" z="0.00" d="0.19" sid="S1"/>
</marker>
<marker type="Dot" color="#FF8040" name="Marker 1" varicosity="false">
  <property name="Site">1 7</property>
  <point x="-10766.30" y="39965.29" z="0.00" d="0.19" sid="S1"/>
</marker>
<marker type="Dot" color="#FF8040" name="Marker 1" varicosity="false">
  <property name="Site">1 9</property>
  <point x="-13778.26" y="37157.48" z="0.05" d="0.19" sid="S1"/>
</marker>
<marker type="Dot" color="#FF8040" name="Marker 1" varicosity="false">
  <property name="Site">1 9</property>
  <point x="-13869.19" y="37079.01" z="0.05" d="0.19" sid="S1"/>
</marker>
<marker type="Dot" color="#FF8040" name="Marker 1" varicosity="false">
  <property name="Site">1 9</property>
  <point x="-13899.74" y="37129.01" z="0.05" d="0.19" sid="S1"/>
</marker>
<marker type="Dot" color="#FF8040" name="Marker 1" varicosity="false">
  <property name="Site">1 9</property>
  <point x="-13673.26" y="37161.31" z="0.05" d="0.19" sid="S1"/>
</marker>
<marker type="Dot" color="#FF8040" name="Marker 1" varicosity="false">
  <property name="Site">1 9</property>
  <point x="-13638.45" y="37183.20" z="0.05" d="0.19" sid="S1"/>
</marker>
<marker type="Dot" color="#FF8040" name="Marker 1" varicosity="false">
  <property name="Site">1 9</property>
  <point x="-13835.58" y="37044.25" z="0.05" d="0.19" sid="S1"/>
</marker>
<marker type="Dot" color="#FF8040" name="Marker 1" varicosity="false">
  <property name="Site">1 9</property>
  <point x="-13692.07" y="37023.63" z="0.05" d="0.19" sid="S1"/>
</marker>
<marker type="Dot" color="#FF8040" name="Marker 1" varicosity="false">
  <property name="Site">1 9</property>
  <point x="-13898.73" y="36979.44" z="0.05" d="0.19" sid="S1"/>
</marker>
<marker type="Dot" color="#FF8040" name="Marker 1" varicosity="false">
  <property name="Site">1 9</property>
  <point x="-13768.36" y="36975.61" z="0.05" d="0.19" sid="S1"/>
</marker>
<marker type="Dot" color="#FF8040" name="Marker 1" varicosity="false">
  <property name="Site">1 9</property>
  <point x="-13742.07" y="36944.77" z="0.05" d="0.19" sid="S1"/>
</marker>
<marker type="Dot" color="#FF8040" name="Marker 1" varicosity="false">
  <property name="Site">1 9</property>
  <point x="-13814.10" y="36891.63" z="0.05" d="0.19" sid="S1"/>
</marker>
<marker type="Dot" color="#FF8040" name="Marker 1" varicosity="false">
  <property name="Site">1 9</property>
  <point x="-13627.25" y="36881.00" z="0.05" d="0.19" sid="S1"/>
</marker>
<marker type="Dot" color="#FF8040" name="Marker 1" varicosity="false">
  <property name="Site">1 9</property>
  <point x="-13534.29" y="36913.11" z="0.05" d="0.19" sid="S1"/>
</marker>
<marker type="Dot" color="#FF8040" name="Marker 1" varicosity="false">
  <property name="Site">1 9</property>
  <point x="-13625.72" y="37151.66" z="0.05" d="0.19" sid="S1"/>
</marker>
<marker type="Dot" color="#FF8040" name="Marker 1" varicosity="false">
  <property name="Site">1 9</property>
  <point x="-13533.87" y="37201.12" z="0.05" d="0.19" sid="S1"/>
</marker>
<marker type="Dot" color="#FF8040" name="Marker 1" varicosity="false">
  <property name="Site">1 10</property>
  <point x="-10712.20" y="37110.50" z="0.05" d="0.19" sid="S1"/>
</marker>
<marker type="Dot" color="#FF8040" name="Marker 1" varicosity="false">
  <property name="Site">1 10</property>
  <point x="-10690.58" y="37069.40" z="0.05" d="0.19" sid="S1"/>
</marker>
<marker type="Dot" color="#FF8040" name="Marker 1" varicosity="false">
  <property name="Site">1 10</property>
  <point x="-10788.04" y="36934.13" z="0.05" d="0.19" sid="S1"/>
</marker>
<marker type="Dot" color="#FF8040" name="Marker 1" varicosity="false">
  <property name="Site">1 10</property>
  <point x="-10690.45" y="36876.28" z="0.05" d="0.19" sid="S1"/>
</marker>
<marker type="Dot" color="#FF8040" name="Marker 1" varicosity="false">
  <property name="Site">1 10</property>
  <point x="-10872.30" y="36935.59" z="0.05" d="0.19" sid="S1"/>
</marker>
<marker type="Dot" color="#FF8040" name="Marker 1" varicosity="false">
  <property name="Site">1 10</property>
  <point x="-10804.71" y="36834.49" z="0.05" d="0.19" sid="S1"/>
</marker>
<marker type="Dot" color="#FF8040" name="Marker 1" varicosity="false">
  <property name="Site">1 10</property>
  <point x="-10613.43" y="36877.25" z="0.05" d="0.19" sid="S1"/>
</marker>
<marker type="Dot" color="#FF8040" name="Marker 1" varicosity="false">
  <property name="Site">1 10</property>
  <point x="-10592.88" y="36895.32" z="0.05" d="0.19" sid="S1"/>
</marker>
<marker type="Dot" color="#FF8040" name="Marker 1" varicosity="false">
  <property name="Site">1 10</property>
  <point x="-10590.55" y="37212.48" z="0.05" d="0.19" sid="S1"/>
</marker>
<marker type="Dot" color="#FF8040" name="Marker 1" varicosity="false">
  <property name="Site">1 10</property>
  <point x="-10570.55" y="37153.18" z="0.05" d="0.19" sid="S1"/>
</marker>
<marker type="Dot" color="#FF8040" name="Marker 1" varicosity="false">
  <property name="Site">1 10</property>
  <point x="-10569.26" y="37101.04" z="0.05" d="0.19" sid="S1"/>
</marker>
<marker type="Dot" color="#FF8040" name="Marker 1" varicosity="false">
  <property name="Site">1 10</property>
  <point x="-10536.48" y="37048.30" z="0.05" d="0.19" sid="S1"/>
</marker>
<marker type="Dot" color="#FF8040" name="Marker 1" varicosity="false">
  <property name="Site">1 10</property>
  <point x="-10533.33" y="36947.73" z="0.05" d="0.19" sid="S1"/>
</marker>
<marker type="Dot" color="#FF8040" name="Marker 1" varicosity="false">
  <property name="Site">1 11</property>
  <point x="-7765.35" y="36966.91" z="0.05" d="0.19" sid="S1"/>
</marker>
<marker type="Dot" color="#FF8040" name="Marker 1" varicosity="false">
  <property name="Site">1 11</property>
  <point x="-7870.58" y="36907.27" z="0.05" d="0.19" sid="S1"/>
</marker>
<marker type="Dot" color="#FF8040" name="Marker 1" varicosity="false">
  <property name="Site">1 12</property>
  <point x="-1726.78" y="37117.82" z="0.05" d="0.19" sid="S1"/>
</marker>
<marker type="Dot" color="#FF8040" name="Marker 1" varicosity="false">
  <property name="Site">1 12</property>
  <point x="-1894.37" y="37068.38" z="0.05" d="0.19" sid="S1"/>
</marker>
<marker type="Dot" color="#FF8040" name="Marker 1" varicosity="false">
  <property name="Site">1 12</property>
  <point x="-1798.50" y="36984.80" z="0.05" d="0.19" sid="S1"/>
</marker>
<marker type="Dot" color="#FF8040" name="Marker 1" varicosity="false">
  <property name="Site">1 12</property>
  <point x="-1865.16" y="36890.35" z="0.05" d="0.19" sid="S1"/>
</marker>
<marker type="Dot" color="#FF8040" name="Marker 1" varicosity="false">
  <property name="Site">1 12</property>
  <point x="-1786.83" y="36897.10" z="0.05" d="0.19" sid="S1"/>
</marker>
<marker type="Dot" color="#FF8040" name="Marker 1" varicosity="false">
  <property name="Site">1 12</property>
  <point x="-1652.39" y="36923.93" z="0.05" d="0.19" sid="S1"/>
</marker>
<marker type="Dot" color="#FF8040" name="Marker 1" varicosity="false">
  <property name="Site">1 12</property>
  <point x="-1514.11" y="37113.14" z="0.05" d="0.19" sid="S1"/>
</marker>
<marker type="Dot" color="#FF8040" name="Marker 1" varicosity="false">
  <property name="Site">1 12</property>
  <point x="-1550.54" y="37169.66" z="0.05" d="0.19" sid="S1"/>
</marker>
<marker type="Dot" color="#FF8040" name="Marker 1" varicosity="false">
  <property name="Site">1 12</property>
  <point x="-1651.46" y="37222.58" z="0.05" d="0.19" sid="S1"/>
</marker>
<marker type="Dot" color="#FF8040" name="Marker 1" varicosity="false">
  <property name="Site">1 13</property>
  <point x="1322.94" y="37155.34" z="0.05" d="0.19" sid="S1"/>
</marker>
<marker type="Dot" color="#FF8040" name="Marker 1" varicosity="false">
  <property name="Site">1 13</property>
  <point x="1260.16" y="37091.83" z="0.05" d="0.19" sid="S1"/>
</marker>
<marker type="Dot" color="#FF8040" name="Marker 1" varicosity="false">
  <property name="Site">1 13</property>
  <point x="1179.23" y="37122.86" z="0.05" d="0.19" sid="S1"/>
</marker>
<marker type="Dot" color="#FF8040" name="Marker 1" varicosity="false">
  <property name="Site">1 13</property>
  <point x="1136.64" y="37125.59" z="0.05" d="0.19" sid="S1"/>
</marker>
<marker type="Dot" color="#FF8040" name="Marker 1" varicosity="false">
  <property name="Site">1 13</property>
  <point x="1149.00" y="36873.64" z="0.05" d="0.19" sid="S1"/>
</marker>
<marker type="Dot" color="#FF8040" name="Marker 1" varicosity="false">
  <property name="Site">1 13</property>
  <point x="1402.69" y="36845.95" z="0.05" d="0.19" sid="S1"/>
</marker>
<marker type="Dot" color="#FF8040" name="Marker 1" varicosity="false">
  <property name="Site">1 13</property>
  <point x="1481.40" y="36876.24" z="0.05" d="0.19" sid="S1"/>
</marker>
<marker type="Dot" color="#FF8040" name="Marker 1" varicosity="false">
  <property name="Site">1 13</property>
  <point x="1476.58" y="36915.84" z="0.05" d="0.19" sid="S1"/>
</marker>
<marker type="Dot" color="#FF8040" name="Marker 1" varicosity="false">
  <property name="Site">1 13</property>
  <point x="1378.67" y="37037.95" z="0.05" d="0.19" sid="S1"/>
</marker>
<marker type="Dot" color="#FF8040" name="Marker 1" varicosity="false">
  <property name="Site">1 13</property>
  <point x="1284.09" y="37189.82" z="0.05" d="0.19" sid="S1"/>
</marker>
<marker type="Dot" color="#FF8040" name="Marker 1" varicosity="false">
  <property name="Site">1 14</property>
  <point x="4109.74" y="36856.66" z="0.05" d="0.19" sid="S1"/>
</marker>
<marker type="Dot" color="#FF8040" name="Marker 1" varicosity="false">
  <property name="Site">1 15</property>
  <point x="7154.42" y="37104.21" z="0.05" d="0.19" sid="S1"/>
</marker>
<marker type="Dot" color="#FF8040" name="Marker 1" varicosity="false">
  <property name="Site">1 15</property>
  <point x="7284.60" y="37120.27" z="0.05" d="0.19" sid="S1"/>
</marker>
<marker type="Dot" color="#FF8040" name="Marker 1" varicosity="false">
  <property name="Site">1 15</property>
  <point x="7272.56" y="37188.34" z="0.05" d="0.19" sid="S1"/>
</marker>
<marker type="Dot" color="#FF8040" name="Marker 1" varicosity="false">
  <property name="Site">1 15</property>
  <point x="7291.45" y="37197.28" z="0.05" d="0.19" sid="S1"/>
</marker>
<marker type="Dot" color="#FF8040" name="Marker 1" varicosity="false">
  <property name="Site">1 15</property>
  <point x="7333.12" y="37204.03" z="0.05" d="0.19" sid="S1"/>
</marker>
<marker type="Dot" color="#FF8040" name="Marker 1" varicosity="false">
  <property name="Site">1 15</property>
  <point x="7329.79" y="37173.01" z="0.05" d="0.19" sid="S1"/>
</marker>
<marker type="Dot" color="#FF8040" name="Marker 1" varicosity="false">
  <property name="Site">1 15</property>
  <point x="7112.19" y="37011.65" z="0.05" d="0.19" sid="S1"/>
</marker>
<marker type="Dot" color="#FF8040" name="Marker 1" varicosity="false">
  <property name="Site">1 15</property>
  <point x="7233.68" y="37011.65" z="0.05" d="0.19" sid="S1"/>
</marker>
<marker type="Dot" color="#FF8040" name="Marker 1" varicosity="false">
  <property name="Site">1 15</property>
  <point x="7159.79" y="36923.27" z="0.05" d="0.19" sid="S1"/>
</marker>
<marker type="Dot" color="#FF8040" name="Marker 1" varicosity="false">
  <property name="Site">1 15</property>
  <point x="7422.24" y="37023.72" z="0.05" d="0.19" sid="S1"/>
</marker>
<marker type="Dot" color="#FF8040" name="Marker 1" varicosity="false">
  <property name="Site">1 15</property>
  <point x="7431.68" y="37059.85" z="0.05" d="0.19" sid="S1"/>
</marker>
<marker type="Dot" color="#FF8040" name="Marker 1" varicosity="false">
  <property name="Site">1 15</property>
  <point x="7435.07" y="37219.30" z="0.05" d="0.19" sid="S1"/>
</marker>
<marker type="Dot" color="#FF8040" name="Marker 1" varicosity="false">
  <property name="Site">1 15</property>
  <point x="7374.14" y="37179.16" z="0.05" d="0.19" sid="S1"/>
</marker>
<marker type="Dot" color="#FF8040" name="Marker 1" varicosity="false">
  <property name="Site">1 16</property>
  <point x="10248.78" y="37227.87" z="0.05" d="0.19" sid="S1"/>
</marker>
<marker type="Dot" color="#FF8040" name="Marker 1" varicosity="false">
  <property name="Site">1 16</property>
  <point x="10321.19" y="36979.52" z="0.05" d="0.19" sid="S1"/>
</marker>
<marker type="Dot" color="#FF8040" name="Marker 1" varicosity="false">
  <property name="Site">1 16</property>
  <point x="10231.56" y="37006.16" z="0.05" d="0.19" sid="S1"/>
</marker>
<marker type="Dot" color="#FF8040" name="Marker 1" varicosity="false">
  <property name="Site">1 16</property>
  <point x="10136.93" y="36964.74" z="0.05" d="0.19" sid="S1"/>
</marker>
<marker type="Dot" color="#FF8040" name="Marker 1" varicosity="false">
  <property name="Site">1 16</property>
  <point x="10197.12" y="36936.27" z="0.05" d="0.19" sid="S1"/>
</marker>
<marker type="Dot" color="#FF8040" name="Marker 1" varicosity="false">
  <property name="Site">1 16</property>
  <point x="10141.33" y="36895.05" z="0.05" d="0.19" sid="S1"/>
</marker>
<marker type="Dot" color="#FF8040" name="Marker 1" varicosity="false">
  <property name="Site">1 16</property>
  <point x="10275.40" y="36861.30" z="0.05" d="0.19" sid="S1"/>
</marker>
<marker type="Dot" color="#FF8040" name="Marker 1" varicosity="false">
  <property name="Site">1 16</property>
  <point x="10433.10" y="37143.68" z="0.05" d="0.19" sid="S1"/>
</marker>
<marker type="Dot" color="#FF8040" name="Marker 1" varicosity="false">
  <property name="Site">1 16</property>
  <point x="10375.32" y="37103.16" z="0.05" d="0.19" sid="S1"/>
</marker>
<marker type="Dot" color="#FF8040" name="Marker 1" varicosity="false">
  <property name="Site">1 16</property>
  <point x="10331.98" y="37154.44" z="0.05" d="0.19" sid="S1"/>
</marker>
<marker type="Dot" color="#FF8040" name="Marker 1" varicosity="false">
  <property name="Site">1 17</property>
  <point x="13216.59" y="34114.96" z="0.05" d="0.19" sid="S1"/>
</marker>
<marker type="Dot" color="#FF8040" name="Marker 1" varicosity="false">
  <property name="Site">1 17</property>
  <point x="13305.85" y="34154.01" z="0.05" d="0.19" sid="S1"/>
</marker>
<marker type="Dot" color="#FF8040" name="Marker 1" varicosity="false">
  <property name="Site">1 17</property>
  <point x="13361.22" y="34152.55" z="0.05" d="0.19" sid="S1"/>
</marker>
<marker type="Dot" color="#FF8040" name="Marker 1" varicosity="false">
  <property name="Site">1 17</property>
  <point x="13321.54" y="33909.11" z="0.05" d="0.19" sid="S1"/>
</marker>
<marker type="Dot" color="#FF8040" name="Marker 1" varicosity="false">
  <property name="Site">1 17</property>
  <point x="13115.61" y="33877.36" z="0.05" d="0.19" sid="S1"/>
</marker>
<marker type="Dot" color="#FF8040" name="Marker 1" varicosity="false">
  <property name="Site">1 17</property>
  <point x="13377.71" y="33847.11" z="0.05" d="0.19" sid="S1"/>
</marker>
<marker type="Dot" color="#FF8040" name="Marker 1" varicosity="false">
  <property name="Site">1 17</property>
  <point x="13483.64" y="33873.20" z="0.05" d="0.19" sid="S1"/>
</marker>
<marker type="Dot" color="#FF8040" name="Marker 1" varicosity="false">
  <property name="Site">1 17</property>
  <point x="13420.68" y="33879.41" z="0.05" d="0.19" sid="S1"/>
</marker>
<marker type="Dot" color="#FF8040" name="Marker 1" varicosity="false">
  <property name="Site">1 17</property>
  <point x="13370.68" y="33913.17" z="0.05" d="0.19" sid="S1"/>
</marker>
<marker type="Dot" color="#FF8040" name="Marker 1" varicosity="false">
  <property name="Site">1 17</property>
  <point x="13410.04" y="34189.55" z="0.05" d="0.19" sid="S1"/>
</marker>
<marker type="Dot" color="#FF8040" name="Marker 1" varicosity="false">
  <property name="Site">1 17</property>
  <point x="13485.78" y="34155.24" z="0.05" d="0.19" sid="S1"/>
</marker>
<marker type="Dot" color="#FF8040" name="Marker 1" varicosity="false">
  <property name="Site">1 18</property>
  <point x="10245.94" y="34127.98" z="0.05" d="0.19" sid="S1"/>
</marker>
<marker type="Dot" color="#FF8040" name="Marker 1" varicosity="false">
  <property name="Site">1 18</property>
  <point x="10143.86" y="33947.75" z="0.05" d="0.19" sid="S1"/>
</marker>
<marker type="Dot" color="#FF8040" name="Marker 1" varicosity="false">
  <property name="Site">1 18</property>
  <point x="10262.74" y="33955.05" z="0.05" d="0.19" sid="S1"/>
</marker>
<marker type="Dot" color="#FF8040" name="Marker 1" varicosity="false">
  <property name="Site">1 18</property>
  <point x="10292.93" y="33985.71" z="0.05" d="0.19" sid="S1"/>
</marker>
<marker type="Dot" color="#FF8040" name="Marker 1" varicosity="false">
  <property name="Site">1 18</property>
  <point x="10156.45" y="33880.68" z="0.05" d="0.19" sid="S1"/>
</marker>
<marker type="Dot" color="#FF8040" name="Marker 1" varicosity="false">
  <property name="Site">1 18</property>
  <point x="10114.60" y="33931.22" z="0.05" d="0.19" sid="S1"/>
</marker>
<marker type="Dot" color="#FF8040" name="Marker 1" varicosity="false">
  <property name="Site">1 18</property>
  <point x="10380.81" y="33920.76" z="0.05" d="0.19" sid="S1"/>
</marker>
<marker type="Dot" color="#FF8040" name="Marker 1" varicosity="false">
  <property name="Site">1 18</property>
  <point x="10391.97" y="34062.15" z="0.05" d="0.19" sid="S1"/>
</marker>
<marker type="Dot" color="#FF8040" name="Marker 1" varicosity="false">
  <property name="Site">1 18</property>
  <point x="10406.60" y="34125.45" z="0.05" d="0.19" sid="S1"/>
</marker>
<marker type="Dot" color="#FF8040" name="Marker 1" varicosity="false">
  <property name="Site">1 18</property>
  <point x="10459.75" y="34207.02" z="0.05" d="0.19" sid="S1"/>
</marker>
<marker type="Dot" color="#FF8040" name="Marker 1" varicosity="false">
  <property name="Site">1 19</property>
  <point x="7172.64" y="34115.89" z="0.05" d="0.19" sid="S1"/>
</marker>
<marker type="Dot" color="#FF8040" name="Marker 1" varicosity="false">
  <property name="Site">1 19</property>
  <point x="7279.87" y="34061.51" z="0.05" d="0.19" sid="S1"/>
</marker>
<marker type="Dot" color="#FF8040" name="Marker 1" varicosity="false">
  <property name="Site">1 19</property>
  <point x="7328.20" y="34125.74" z="0.05" d="0.19" sid="S1"/>
</marker>
<marker type="Dot" color="#FF8040" name="Marker 1" varicosity="false">
  <property name="Site">1 19</property>
  <point x="7364.45" y="34022.68" z="0.05" d="0.19" sid="S1"/>
</marker>
<marker type="Dot" color="#FF8040" name="Marker 1" varicosity="false">
  <property name="Site">1 19</property>
  <point x="7117.06" y="33943.19" z="0.05" d="0.19" sid="S1"/>
</marker>
<marker type="Dot" color="#FF8040" name="Marker 1" varicosity="false">
  <property name="Site">1 19</property>
  <point x="7140.57" y="33983.15" z="0.05" d="0.19" sid="S1"/>
</marker>
<marker type="Dot" color="#FF8040" name="Marker 1" varicosity="false">
  <property name="Site">1 19</property>
  <point x="7114.97" y="33920.19" z="0.05" d="0.19" sid="S1"/>
</marker>
<marker type="Dot" color="#FF8040" name="Marker 1" varicosity="false">
  <property name="Site">1 19</property>
  <point x="7231.82" y="33840.29" z="0.05" d="0.19" sid="S1"/>
</marker>
<marker type="Dot" color="#FF8040" name="Marker 1" varicosity="false">
  <property name="Site">1 19</property>
  <point x="7468.54" y="33858.54" z="0.05" d="0.19" sid="S1"/>
</marker>
<marker type="Dot" color="#FF8040" name="Marker 1" varicosity="false">
  <property name="Site">1 19</property>
  <point x="7463.35" y="33912.55" z="0.05" d="0.19" sid="S1"/>
</marker>
<marker type="Dot" color="#FF8040" name="Marker 1" varicosity="false">
  <property name="Site">1 19</property>
  <point x="7270.07" y="34217.76" z="0.05" d="0.19" sid="S1"/>
</marker>
<marker type="Dot" color="#FF8040" name="Marker 1" varicosity="false">
  <property name="Site">1 20</property>
  <point x="4195.61" y="34123.56" z="0.05" d="0.19" sid="S1"/>
</marker>
<marker type="Dot" color="#FF8040" name="Marker 1" varicosity="false">
  <property name="Site">1 20</property>
  <point x="4160.79" y="34142.36" z="0.05" d="0.19" sid="S1"/>
</marker>
<marker type="Dot" color="#FF8040" name="Marker 1" varicosity="false">
  <property name="Site">1 20</property>
  <point x="4135.69" y="33849.82" z="0.05" d="0.19" sid="S1"/>
</marker>
<marker type="Dot" color="#FF8040" name="Marker 1" varicosity="false">
  <property name="Site">1 21</property>
  <point x="1241.00" y="34084.75" z="0.05" d="0.19" sid="S1"/>
</marker>
<marker type="Dot" color="#FF8040" name="Marker 1" varicosity="false">
  <property name="Site">1 21</property>
  <point x="1284.15" y="34109.93" z="0.05" d="0.19" sid="S1"/>
</marker>
<marker type="Dot" color="#FF8040" name="Marker 1" varicosity="false">
  <property name="Site">1 21</property>
  <point x="1355.07" y="34179.82" z="0.05" d="0.19" sid="S1"/>
</marker>
<marker type="Dot" color="#FF8040" name="Marker 1" varicosity="false">
  <property name="Site">1 21</property>
  <point x="1289.89" y="34147.88" z="0.05" d="0.19" sid="S1"/>
</marker>
<marker type="Dot" color="#FF8040" name="Marker 1" varicosity="false">
  <property name="Site">1 21</property>
  <point x="1107.29" y="34032.35" z="0.05" d="0.19" sid="S1"/>
</marker>
<marker type="Dot" color="#FF8040" name="Marker 1" varicosity="false">
  <property name="Site">1 21</property>
  <point x="1230.26" y="33938.13" z="0.05" d="0.19" sid="S1"/>
</marker>
<marker type="Dot" color="#FF8040" name="Marker 1" varicosity="false">
  <property name="Site">1 21</property>
  <point x="1420.25" y="33868.33" z="0.05" d="0.19" sid="S1"/>
</marker>
<marker type="Dot" color="#FF8040" name="Marker 1" varicosity="false">
  <property name="Site">1 21</property>
  <point x="1388.03" y="33912.49" z="0.05" d="0.19" sid="S1"/>
</marker>
<marker type="Dot" color="#FF8040" name="Marker 1" varicosity="false">
  <property name="Site">1 21</property>
  <point x="1264.70" y="33886.21" z="0.05" d="0.19" sid="S1"/>
</marker>
<marker type="Dot" color="#FF8040" name="Marker 1" varicosity="false">
  <property name="Site">1 21</property>
  <point x="1465.30" y="34134.54" z="0.05" d="0.19" sid="S1"/>
</marker>
<marker type="Dot" color="#FF8040" name="Marker 1" varicosity="false">
  <property name="Site">1 22</property>
  <point x="-1870.69" y="34211.32" z="0.05" d="0.19" sid="S1"/>
</marker>
<marker type="Dot" color="#FF8040" name="Marker 1" varicosity="false">
  <property name="Site">1 22</property>
  <point x="-1640.87" y="34134.13" z="0.05" d="0.19" sid="S1"/>
</marker>
<marker type="Dot" color="#FF8040" name="Marker 1" varicosity="false">
  <property name="Site">1 22</property>
  <point x="-1825.92" y="34032.09" z="0.05" d="0.19" sid="S1"/>
</marker>
<marker type="Dot" color="#FF8040" name="Marker 1" varicosity="false">
  <property name="Site">1 22</property>
  <point x="-1645.00" y="33932.72" z="0.05" d="0.19" sid="S1"/>
</marker>
<marker type="Dot" color="#FF8040" name="Marker 1" varicosity="false">
  <property name="Site">1 22</property>
  <point x="-1756.11" y="34047.14" z="0.05" d="0.19" sid="S1"/>
</marker>
<marker type="Dot" color="#FF8040" name="Marker 1" varicosity="false">
  <property name="Site">1 22</property>
  <point x="-1676.11" y="33897.81" z="0.05" d="0.19" sid="S1"/>
</marker>
<marker type="Dot" color="#FF8040" name="Marker 1" varicosity="false">
  <property name="Site">1 22</property>
  <point x="-1575.32" y="34101.18" z="0.05" d="0.19" sid="S1"/>
</marker>
<marker type="Dot" color="#FF8040" name="Marker 1" varicosity="false">
  <property name="Site">1 22</property>
  <point x="-1542.92" y="34123.26" z="0.05" d="0.19" sid="S1"/>
</marker>
<marker type="Dot" color="#FF8040" name="Marker 1" varicosity="false">
  <property name="Site">1 23</property>
  <point x="-7773.79" y="34106.95" z="0.05" d="0.19" sid="S1"/>
</marker>
<marker type="Dot" color="#FF8040" name="Marker 1" varicosity="false">
  <property name="Site">1 23</property>
  <point x="-7766.56" y="34072.82" z="0.05" d="0.19" sid="S1"/>
</marker>
<marker type="Dot" color="#FF8040" name="Marker 1" varicosity="false">
  <property name="Site">1 23</property>
  <point x="-7686.06" y="33828.96" z="0.05" d="0.19" sid="S1"/>
</marker>
<marker type="Dot" color="#FF8040" name="Marker 1" varicosity="false">
  <property name="Site">1 23</property>
  <point x="-7513.10" y="33841.86" z="0.05" d="0.19" sid="S1"/>
</marker>
<marker type="Dot" color="#FF8040" name="Marker 1" varicosity="false">
  <property name="Site">1 23</property>
  <point x="-7576.99" y="33857.38" z="0.05" d="0.19" sid="S1"/>
</marker>
<marker type="Dot" color="#FF8040" name="Marker 1" varicosity="false">
  <property name="Site">1 23</property>
  <point x="-7674.21" y="33882.19" z="0.05" d="0.19" sid="S1"/>
</marker>
<marker type="Dot" color="#FF8040" name="Marker 1" varicosity="false">
  <property name="Site">1 23</property>
  <point x="-7683.66" y="33977.38" z="0.05" d="0.19" sid="S1"/>
</marker>
<marker type="Dot" color="#FF8040" name="Marker 1" varicosity="false">
  <property name="Site">1 23</property>
  <point x="-7525.27" y="34139.48" z="0.05" d="0.19" sid="S1"/>
</marker>
<marker type="Dot" color="#FF8040" name="Marker 1" varicosity="false">
  <property name="Site">1 23</property>
  <point x="-7614.90" y="34190.52" z="0.05" d="0.19" sid="S1"/>
</marker>
<marker type="Dot" color="#FF8040" name="Marker 1" varicosity="false">
  <property name="Site">1 24</property>
  <point x="-10789.04" y="34220.99" z="0.05" d="0.19" sid="S1"/>
</marker>
<marker type="Dot" color="#FF8040" name="Marker 1" varicosity="false">
  <property name="Site">1 24</property>
  <point x="-10650.70" y="34166.43" z="0.05" d="0.19" sid="S1"/>
</marker>
<marker type="Dot" color="#FF8040" name="Marker 1" varicosity="false">
  <property name="Site">1 24</property>
  <point x="-10653.85" y="34203.47" z="0.05" d="0.19" sid="S1"/>
</marker>
<marker type="Dot" color="#FF8040" name="Marker 1" varicosity="false">
  <property name="Site">1 24</property>
  <point x="-10825.15" y="34081.76" z="0.05" d="0.19" sid="S1"/>
</marker>
<marker type="Dot" color="#FF8040" name="Marker 1" varicosity="false">
  <property name="Site">1 24</property>
  <point x="-10702.00" y="34109.31" z="0.05" d="0.19" sid="S1"/>
</marker>
<marker type="Dot" color="#FF8040" name="Marker 1" varicosity="false">
  <property name="Site">1 24</property>
  <point x="-10683.85" y="34061.32" z="0.05" d="0.19" sid="S1"/>
</marker>
<marker type="Dot" color="#FF8040" name="Marker 1" varicosity="false">
  <property name="Site">1 24</property>
  <point x="-10634.22" y="34083.58" z="0.05" d="0.19" sid="S1"/>
</marker>
<marker type="Dot" color="#FF8040" name="Marker 1" varicosity="false">
  <property name="Site">1 24</property>
  <point x="-10834.21" y="34056.41" z="0.05" d="0.19" sid="S1"/>
</marker>
<marker type="Dot" color="#FF8040" name="Marker 1" varicosity="false">
  <property name="Site">1 25</property>
  <point x="-13864.34" y="34193.38" z="0.05" d="0.19" sid="S1"/>
</marker>
<marker type="Dot" color="#FF8040" name="Marker 1" varicosity="false">
  <property name="Site">1 25</property>
  <point x="-13763.97" y="34109.07" z="0.05" d="0.19" sid="S1"/>
</marker>
<marker type="Dot" color="#FF8040" name="Marker 1" varicosity="false">
  <property name="Site">1 25</property>
  <point x="-13756.11" y="33919.88" z="0.05" d="0.19" sid="S1"/>
</marker>
<marker type="Dot" color="#FF8040" name="Marker 1" varicosity="false">
  <property name="Site">1 25</property>
  <point x="-13606.11" y="34125.43" z="0.05" d="0.19" sid="S1"/>
</marker>
<marker type="Dot" color="#FF8040" name="Marker 1" varicosity="false">
  <property name="Site">1 25</property>
  <point x="-13600.55" y="34027.38" z="0.05" d="0.19" sid="S1"/>
</marker>
<marker type="Dot" color="#FF8040" name="Marker 1" varicosity="false">
  <property name="Site">1 26</property>
  <point x="-16742.16" y="34202.04" z="0.05" d="0.19" sid="S1"/>
</marker>
<marker type="Dot" color="#FF8040" name="Marker 1" varicosity="false">
  <property name="Site">1 26</property>
  <point x="-16851.41" y="34094.92" z="0.05" d="0.19" sid="S1"/>
</marker>
<marker type="Dot" color="#FF8040" name="Marker 1" varicosity="false">
  <property name="Site">1 26</property>
  <point x="-16839.56" y="34140.17" z="0.05" d="0.19" sid="S1"/>
</marker>
<marker type="Dot" color="#FF8040" name="Marker 1" varicosity="false">
  <property name="Site">1 26</property>
  <point x="-16669.24" y="34034.96" z="0.05" d="0.19" sid="S1"/>
</marker>
<marker type="Dot" color="#FF8040" name="Marker 1" varicosity="false">
  <property name="Site">1 26</property>
  <point x="-16892.58" y="33949.55" z="0.05" d="0.19" sid="S1"/>
</marker>
<marker type="Dot" color="#FF8040" name="Marker 1" varicosity="false">
  <property name="Site">1 26</property>
  <point x="-16518.00" y="33947.96" z="0.05" d="0.19" sid="S1"/>
</marker>
<marker type="Dot" color="#FF8040" name="Marker 1" varicosity="false">
  <property name="Site">1 26</property>
  <point x="-16623.74" y="34178.39" z="0.05" d="0.19" sid="S1"/>
</marker>
<marker type="Dot" color="#FF8040" name="Marker 1" varicosity="false">
  <property name="Site">1 27</property>
  <point x="-19826.80" y="33897.48" z="0.05" d="0.19" sid="S1"/>
</marker>
<marker type="Dot" color="#FF8040" name="Marker 1" varicosity="false">
  <property name="Site">1 27</property>
  <point x="-19570.78" y="33926.35" z="0.05" d="0.19" sid="S1"/>
</marker>
<marker type="Dot" color="#FF8040" name="Marker 1" varicosity="false">
  <property name="Site">1 27</property>
  <point x="-19648.00" y="34083.33" z="0.05" d="0.19" sid="S1"/>
</marker>
<marker type="Dot" color="#FF8040" name="Marker 1" varicosity="false">
  <property name="Site">1 27</property>
  <point x="-19754.85" y="34131.32" z="0.05" d="0.19" sid="S1"/>
</marker>
<marker type="Dot" color="#FF8040" name="Marker 1" varicosity="false">
  <property name="Site">1 27</property>
  <point x="-19585.78" y="34133.10" z="0.05" d="0.19" sid="S1"/>
</marker>
<marker type="Dot" color="#FF8040" name="Marker 1" varicosity="false">
  <property name="Site">1 28</property>
  <point x="-19681.48" y="31128.68" z="0.05" d="0.19" sid="S1"/>
</marker>
<marker type="Dot" color="#FF8040" name="Marker 1" varicosity="false">
  <property name="Site">1 28</property>
  <point x="-19535.64" y="30970.10" z="0.05" d="0.19" sid="S1"/>
</marker>
<marker type="Dot" color="#FF8040" name="Marker 1" varicosity="false">
  <property name="Site">1 29</property>
  <point x="-16825.40" y="30953.87" z="0.05" d="0.19" sid="S1"/>
</marker>
<marker type="Dot" color="#FF8040" name="Marker 1" varicosity="false">
  <property name="Site">1 29</property>
  <point x="-16681.88" y="30928.32" z="0.05" d="0.19" sid="S1"/>
</marker>
<marker type="Dot" color="#FF8040" name="Marker 1" varicosity="false">
  <property name="Site">1 29</property>
  <point x="-16781.93" y="30838.45" z="0.05" d="0.19" sid="S1"/>
</marker>
<marker type="Dot" color="#FF8040" name="Marker 1" varicosity="false">
  <property name="Site">1 29</property>
  <point x="-16613.79" y="31070.30" z="0.05" d="0.19" sid="S1"/>
</marker>
<marker type="Dot" color="#FF8040" name="Marker 1" varicosity="false">
  <property name="Site">1 29</property>
  <point x="-16641.20" y="31158.04" z="0.05" d="0.19" sid="S1"/>
</marker>
<marker type="Dot" color="#FF8040" name="Marker 1" varicosity="false">
  <property name="Site">1 30</property>
  <point x="-13811.14" y="31214.46" z="0.05" d="0.19" sid="S1"/>
</marker>
<marker type="Dot" color="#FF8040" name="Marker 1" varicosity="false">
  <property name="Site">1 30</property>
  <point x="-13896.14" y="31004.10" z="0.05" d="0.19" sid="S1"/>
</marker>
<marker type="Dot" color="#FF8040" name="Marker 1" varicosity="false">
  <property name="Site">1 30</property>
  <point x="-13831.32" y="30931.63" z="0.05" d="0.19" sid="S1"/>
</marker>
<marker type="Dot" color="#FF8040" name="Marker 1" varicosity="false">
  <property name="Site">1 30</property>
  <point x="-13553.68" y="30913.78" z="0.05" d="0.19" sid="S1"/>
</marker>
<marker type="Dot" color="#FF8040" name="Marker 1" varicosity="false">
  <property name="Site">1 30</property>
  <point x="-13537.39" y="30990.23" z="0.05" d="0.19" sid="S1"/>
</marker>
<marker type="Dot" color="#FF8040" name="Marker 1" varicosity="false">
  <property name="Site">1 30</property>
  <point x="-13591.41" y="31139.99" z="0.05" d="0.19" sid="S1"/>
</marker>
<marker type="Dot" color="#FF8040" name="Marker 1" varicosity="false">
  <property name="Site">1 31</property>
  <point x="-10749.10" y="31184.81" z="0.05" d="0.19" sid="S1"/>
</marker>
<marker type="Dot" color="#FF8040" name="Marker 1" varicosity="false">
  <property name="Site">1 31</property>
  <point x="-10778.36" y="31168.39" z="0.05" d="0.19" sid="S1"/>
</marker>
<marker type="Dot" color="#FF8040" name="Marker 1" varicosity="false">
  <property name="Site">1 31</property>
  <point x="-10719.29" y="31108.90" z="0.05" d="0.19" sid="S1"/>
</marker>
<marker type="Dot" color="#FF8040" name="Marker 1" varicosity="false">
  <property name="Site">1 31</property>
  <point x="-10639.47" y="31070.03" z="0.05" d="0.19" sid="S1"/>
</marker>
<marker type="Dot" color="#FF8040" name="Marker 1" varicosity="false">
  <property name="Site">1 31</property>
  <point x="-10816.56" y="30958.90" z="0.05" d="0.19" sid="S1"/>
</marker>
<marker type="Dot" color="#FF8040" name="Marker 1" varicosity="false">
  <property name="Site">1 31</property>
  <point x="-10648.60" y="30901.15" z="0.05" d="0.19" sid="S1"/>
</marker>
<marker type="Dot" color="#FF8040" name="Marker 1" varicosity="false">
  <property name="Site">1 31</property>
  <point x="-10573.32" y="30840.79" z="0.05" d="0.19" sid="S1"/>
</marker>
<marker type="Dot" color="#FF8040" name="Marker 1" varicosity="false">
  <property name="Site">1 31</property>
  <point x="-10567.02" y="30927.47" z="0.05" d="0.19" sid="S1"/>
</marker>
<marker type="Dot" color="#FF8040" name="Marker 1" varicosity="false">
  <property name="Site">1 32</property>
  <point x="-7683.92" y="31096.89" z="0.05" d="0.19" sid="S1"/>
</marker>
<marker type="Dot" color="#FF8040" name="Marker 1" varicosity="false">
  <property name="Site">1 32</property>
  <point x="-7747.99" y="31145.98" z="0.05" d="0.19" sid="S1"/>
</marker>
<marker type="Dot" color="#FF8040" name="Marker 1" varicosity="false">
  <property name="Site">1 32</property>
  <point x="-7786.51" y="31094.34" z="0.05" d="0.19" sid="S1"/>
</marker>
<marker type="Dot" color="#FF8040" name="Marker 1" varicosity="false">
  <property name="Site">1 32</property>
  <point x="-7781.93" y="31014.07" z="0.05" d="0.19" sid="S1"/>
</marker>
<marker type="Dot" color="#FF8040" name="Marker 1" varicosity="false">
  <property name="Site">1 32</property>
  <point x="-7822.49" y="30968.56" z="0.05" d="0.19" sid="S1"/>
</marker>
<marker type="Dot" color="#FF8040" name="Marker 1" varicosity="false">
  <property name="Site">1 32</property>
  <point x="-7823.78" y="30936.62" z="0.05" d="0.19" sid="S1"/>
</marker>
<marker type="Dot" color="#FF8040" name="Marker 1" varicosity="false">
  <property name="Site">1 32</property>
  <point x="-7756.42" y="30834.52" z="0.05" d="0.19" sid="S1"/>
</marker>
<marker type="Dot" color="#FF8040" name="Marker 1" varicosity="false">
  <property name="Site">1 32</property>
  <point x="-7584.58" y="30874.25" z="0.05" d="0.19" sid="S1"/>
</marker>
<marker type="Dot" color="#FF8040" name="Marker 1" varicosity="false">
  <property name="Site">1 32</property>
  <point x="-7522.73" y="30920.60" z="0.05" d="0.19" sid="S1"/>
</marker>
<marker type="Dot" color="#FF8040" name="Marker 1" varicosity="false">
  <property name="Site">1 32</property>
  <point x="-7613.10" y="30986.96" z="0.05" d="0.19" sid="S1"/>
</marker>
<marker type="Dot" color="#FF8040" name="Marker 1" varicosity="false">
  <property name="Site">1 32</property>
  <point x="-7660.50" y="30984.95" z="0.05" d="0.19" sid="S1"/>
</marker>
<marker type="Dot" color="#FF8040" name="Marker 1" varicosity="false">
  <property name="Site">1 32</property>
  <point x="-7607.54" y="31064.26" z="0.05" d="0.19" sid="S1"/>
</marker>
<marker type="Dot" color="#FF8040" name="Marker 1" varicosity="false">
  <property name="Site">1 32</property>
  <point x="-7605.08" y="31104.70" z="0.05" d="0.19" sid="S1"/>
</marker>
<marker type="Dot" color="#FF8040" name="Marker 1" varicosity="false">
  <property name="Site">1 32</property>
  <point x="-7569.34" y="31221.19" z="0.05" d="0.19" sid="S1"/>
</marker>
<marker type="Dot" color="#FF8040" name="Marker 1" varicosity="false">
  <property name="Site">1 33</property>
  <point x="-1751.46" y="31115.16" z="0.05" d="0.19" sid="S1"/>
</marker>
<marker type="Dot" color="#FF8040" name="Marker 1" varicosity="false">
  <property name="Site">1 33</property>
  <point x="-1807.39" y="31136.87" z="0.05" d="0.19" sid="S1"/>
</marker>
<marker type="Dot" color="#FF8040" name="Marker 1" varicosity="false">
  <property name="Site">1 33</property>
  <point x="-1761.09" y="31185.05" z="0.05" d="0.19" sid="S1"/>
</marker>
<marker type="Dot" color="#FF8040" name="Marker 1" varicosity="false">
  <property name="Site">1 33</property>
  <point x="-1695.35" y="31176.11" z="0.05" d="0.19" sid="S1"/>
</marker>
<marker type="Dot" color="#FF8040" name="Marker 1" varicosity="false">
  <property name="Site">1 33</property>
  <point x="-1670.58" y="30841.33" z="0.05" d="0.19" sid="S1"/>
</marker>
<marker type="Dot" color="#FF8040" name="Marker 1" varicosity="false">
  <property name="Site">1 33</property>
  <point x="-1803.36" y="30984.94" z="0.05" d="0.19" sid="S1"/>
</marker>
<marker type="Dot" color="#FF8040" name="Marker 1" varicosity="false">
  <property name="Site">1 33</property>
  <point x="-1608.45" y="31058.98" z="0.05" d="0.19" sid="S1"/>
</marker>
<marker type="Dot" color="#FF8040" name="Marker 1" varicosity="false">
  <property name="Site">1 33</property>
  <point x="-1539.33" y="31159.36" z="0.05" d="0.19" sid="S1"/>
</marker>
<marker type="Dot" color="#FF8040" name="Marker 1" varicosity="false">
  <property name="Site">1 33</property>
  <point x="-1651.55" y="31142.39" z="0.05" d="0.19" sid="S1"/>
</marker>
<marker type="Dot" color="#FF8040" name="Marker 1" varicosity="false">
  <property name="Site">1 34</property>
  <point x="1260.29" y="31202.88" z="0.05" d="0.19" sid="S1"/>
</marker>
<marker type="Dot" color="#FF8040" name="Marker 1" varicosity="false">
  <property name="Site">1 34</property>
  <point x="1307.14" y="31061.46" z="0.05" d="0.19" sid="S1"/>
</marker>
<marker type="Dot" color="#FF8040" name="Marker 1" varicosity="false">
  <property name="Site">1 34</property>
  <point x="1105.42" y="31043.70" z="0.05" d="0.19" sid="S1"/>
</marker>
<marker type="Dot" color="#FF8040" name="Marker 1" varicosity="false">
  <property name="Site">1 34</property>
  <point x="1097.41" y="30891.38" z="0.05" d="0.19" sid="S1"/>
</marker>
<marker type="Dot" color="#FF8040" name="Marker 1" varicosity="false">
  <property name="Site">1 34</property>
  <point x="1199.82" y="30830.07" z="0.05" d="0.19" sid="S1"/>
</marker>
<marker type="Dot" color="#FF8040" name="Marker 1" varicosity="false">
  <property name="Site">1 34</property>
  <point x="1398.20" y="30921.63" z="0.05" d="0.19" sid="S1"/>
</marker>
<marker type="Dot" color="#FF8040" name="Marker 1" varicosity="false">
  <property name="Site">1 34</property>
  <point x="1285.79" y="30896.99" z="0.05" d="0.19" sid="S1"/>
</marker>
<marker type="Dot" color="#FF8040" name="Marker 1" varicosity="false">
  <property name="Site">1 34</property>
  <point x="1421.77" y="31109.15" z="0.05" d="0.19" sid="S1"/>
</marker>
<marker type="Dot" color="#FF8040" name="Marker 1" varicosity="false">
  <property name="Site">1 34</property>
  <point x="1376.58" y="31088.89" z="0.05" d="0.19" sid="S1"/>
</marker>
<marker type="Dot" color="#FF8040" name="Marker 1" varicosity="false">
  <property name="Site">1 34</property>
  <point x="1334.73" y="31201.57" z="0.05" d="0.19" sid="S1"/>
</marker>
<marker type="Dot" color="#FF8040" name="Marker 1" varicosity="false">
  <property name="Site">1 34</property>
  <point x="1433.44" y="31190.81" z="0.05" d="0.19" sid="S1"/>
</marker>
<marker type="Dot" color="#FF8040" name="Marker 1" varicosity="false">
  <property name="Site">1 35</property>
  <point x="4160.81" y="31221.21" z="0.05" d="0.19" sid="S1"/>
</marker>
<marker type="Dot" color="#FF8040" name="Marker 1" varicosity="false">
  <property name="Site">1 35</property>
  <point x="4154.52" y="31072.13" z="0.05" d="0.19" sid="S1"/>
</marker>
<marker type="Dot" color="#FF8040" name="Marker 1" varicosity="false">
  <property name="Site">1 35</property>
  <point x="4317.48" y="31111.54" z="0.05" d="0.19" sid="S1"/>
</marker>
<marker type="Dot" color="#FF8040" name="Marker 1" varicosity="false">
  <property name="Site">1 35</property>
  <point x="4367.90" y="30922.92" z="0.05" d="0.19" sid="S1"/>
</marker>
<marker type="Dot" color="#FF8040" name="Marker 1" varicosity="false">
  <property name="Site">1 35</property>
  <point x="4461.05" y="30844.46" z="0.05" d="0.19" sid="S1"/>
</marker>
<marker type="Dot" color="#FF8040" name="Marker 1" varicosity="false">
  <property name="Site">1 35</property>
  <point x="4457.21" y="31058.73" z="0.05" d="0.19" sid="S1"/>
</marker>
<marker type="Dot" color="#FF8040" name="Marker 1" varicosity="false">
  <property name="Site">1 35</property>
  <point x="4423.32" y="31144.31" z="0.05" d="0.19" sid="S1"/>
</marker>
<marker type="Dot" color="#FF8040" name="Marker 1" varicosity="false">
  <property name="Site">1 35</property>
  <point x="4464.99" y="31145.23" z="0.05" d="0.19" sid="S1"/>
</marker>
<marker type="Dot" color="#FF8040" name="Marker 1" varicosity="false">
  <property name="Site">1 35</property>
  <point x="4378.32" y="31213.93" z="0.05" d="0.19" sid="S1"/>
</marker>
<marker type="Dot" color="#FF8040" name="Marker 1" varicosity="false">
  <property name="Site">1 35</property>
  <point x="4455.54" y="31178.34" z="0.05" d="0.19" sid="S1"/>
</marker>
<marker type="Dot" color="#FF8040" name="Marker 1" varicosity="false">
  <property name="Site">1 36</property>
  <point x="7315.39" y="31166.25" z="0.05" d="0.19" sid="S1"/>
</marker>
<marker type="Dot" color="#FF8040" name="Marker 1" varicosity="false">
  <property name="Site">1 36</property>
  <point x="7318.73" y="31097.82" z="0.05" d="0.19" sid="S1"/>
</marker>
<marker type="Dot" color="#FF8040" name="Marker 1" varicosity="false">
  <property name="Site">1 36</property>
  <point x="7157.11" y="31042.67" z="0.05" d="0.19" sid="S1"/>
</marker>
<marker type="Dot" color="#FF8040" name="Marker 1" varicosity="false">
  <property name="Site">1 36</property>
  <point x="7212.29" y="31032.09" z="0.05" d="0.19" sid="S1"/>
</marker>
<marker type="Dot" color="#FF8040" name="Marker 1" varicosity="false">
  <property name="Site">1 36</property>
  <point x="7247.43" y="30973.01" z="0.05" d="0.19" sid="S1"/>
</marker>
<marker type="Dot" color="#FF8040" name="Marker 1" varicosity="false">
  <property name="Site">1 36</property>
  <point x="7132.62" y="30889.44" z="0.05" d="0.19" sid="S1"/>
</marker>
<marker type="Dot" color="#FF8040" name="Marker 1" varicosity="false">
  <property name="Site">1 36</property>
  <point x="7256.13" y="30839.07" z="0.05" d="0.19" sid="S1"/>
</marker>
<marker type="Dot" color="#FF8040" name="Marker 1" varicosity="false">
  <property name="Site">1 36</property>
  <point x="7492.93" y="30826.29" z="0.05" d="0.19" sid="S1"/>
</marker>
<marker type="Dot" color="#FF8040" name="Marker 1" varicosity="false">
  <property name="Site">1 36</property>
  <point x="7352.79" y="31009.40" z="0.05" d="0.19" sid="S1"/>
</marker>
<marker type="Dot" color="#FF8040" name="Marker 1" varicosity="false">
  <property name="Site">1 36</property>
  <point x="7418.40" y="31181.46" z="0.05" d="0.19" sid="S1"/>
</marker>
<marker type="Dot" color="#FF8040" name="Marker 1" varicosity="false">
  <property name="Site">1 36</property>
  <point x="7476.36" y="31150.08" z="0.05" d="0.19" sid="S1"/>
</marker>
<marker type="Dot" color="#FF8040" name="Marker 1" varicosity="false">
  <property name="Site">1 37</property>
  <point x="10194.20" y="31164.49" z="0.05" d="0.19" sid="S1"/>
</marker>
<marker type="Dot" color="#FF8040" name="Marker 1" varicosity="false">
  <property name="Site">1 37</property>
  <point x="10219.01" y="31216.31" z="0.05" d="0.19" sid="S1"/>
</marker>
<marker type="Dot" color="#FF8040" name="Marker 1" varicosity="false">
  <property name="Site">1 37</property>
  <point x="10364.57" y="31216.50" z="0.05" d="0.19" sid="S1"/>
</marker>
<marker type="Dot" color="#FF8040" name="Marker 1" varicosity="false">
  <property name="Site">1 37</property>
  <point x="10461.89" y="31191.48" z="0.05" d="0.19" sid="S1"/>
</marker>
<marker type="Dot" color="#FF8040" name="Marker 1" varicosity="false">
  <property name="Site">1 37</property>
  <point x="10333.43" y="31057.38" z="0.05" d="0.19" sid="S1"/>
</marker>
<marker type="Dot" color="#FF8040" name="Marker 1" varicosity="false">
  <property name="Site">1 37</property>
  <point x="10156.58" y="30990.77" z="0.05" d="0.19" sid="S1"/>
</marker>
<marker type="Dot" color="#FF8040" name="Marker 1" varicosity="false">
  <property name="Site">1 37</property>
  <point x="10158.20" y="30931.79" z="0.05" d="0.19" sid="S1"/>
</marker>
<marker type="Dot" color="#FF8040" name="Marker 1" varicosity="false">
  <property name="Site">1 37</property>
  <point x="10137.64" y="30882.16" z="0.05" d="0.19" sid="S1"/>
</marker>
<marker type="Dot" color="#FF8040" name="Marker 1" varicosity="false">
  <property name="Site">1 37</property>
  <point x="10353.38" y="30915.55" z="0.05" d="0.19" sid="S1"/>
</marker>
<marker type="Dot" color="#FF8040" name="Marker 1" varicosity="false">
  <property name="Site">1 37</property>
  <point x="10414.67" y="30844.93" z="0.05" d="0.19" sid="S1"/>
</marker>
<marker type="Dot" color="#FF8040" name="Marker 1" varicosity="false">
  <property name="Site">1 37</property>
  <point x="10347.08" y="31073.69" z="0.05" d="0.19" sid="S1"/>
</marker>
<marker type="Dot" color="#FF8040" name="Marker 1" varicosity="false">
  <property name="Site">1 37</property>
  <point x="10408.75" y="31019.49" z="0.05" d="0.19" sid="S1"/>
</marker>
<marker type="Dot" color="#FF8040" name="Marker 1" varicosity="false">
  <property name="Site">1 38</property>
  <point x="13230.31" y="31140.57" z="0.05" d="0.19" sid="S1"/>
</marker>
<marker type="Dot" color="#FF8040" name="Marker 1" varicosity="false">
  <property name="Site">1 38</property>
  <point x="13297.71" y="31170.86" z="0.05" d="0.19" sid="S1"/>
</marker>
<marker type="Dot" color="#FF8040" name="Marker 1" varicosity="false">
  <property name="Site">1 38</property>
  <point x="13117.16" y="31188.56" z="0.05" d="0.19" sid="S1"/>
</marker>
<marker type="Dot" color="#FF8040" name="Marker 1" varicosity="false">
  <property name="Site">1 38</property>
  <point x="13248.46" y="31216.12" z="0.05" d="0.19" sid="S1"/>
</marker>
<marker type="Dot" color="#FF8040" name="Marker 1" varicosity="false">
  <property name="Site">1 38</property>
  <point x="13229.01" y="31058.16" z="0.05" d="0.19" sid="S1"/>
</marker>
<marker type="Dot" color="#FF8040" name="Marker 1" varicosity="false">
  <property name="Site">1 38</property>
  <point x="13357.34" y="30958.11" z="0.05" d="0.19" sid="S1"/>
</marker>
<marker type="Dot" color="#FF8040" name="Marker 1" varicosity="false">
  <property name="Site">1 38</property>
  <point x="13375.09" y="30982.37" z="0.05" d="0.19" sid="S1"/>
</marker>
<marker type="Dot" color="#FF8040" name="Marker 1" varicosity="false">
  <property name="Site">1 38</property>
  <point x="13381.57" y="31071.43" z="0.05" d="0.19" sid="S1"/>
</marker>
<marker type="Dot" color="#FF8040" name="Marker 1" varicosity="false">
  <property name="Site">1 38</property>
  <point x="13422.73" y="31173.78" z="0.05" d="0.19" sid="S1"/>
</marker>
<marker type="Dot" color="#FF8040" name="Marker 1" varicosity="false">
  <property name="Site">1 39</property>
  <point x="19205.74" y="31199.43" z="0.05" d="0.19" sid="S1"/>
</marker>
<marker type="Dot" color="#FF8040" name="Marker 1" varicosity="false">
  <property name="Site">1 39</property>
  <point x="19193.15" y="31108.74" z="0.05" d="0.19" sid="S1"/>
</marker>
<marker type="Dot" color="#FF8040" name="Marker 1" varicosity="false">
  <property name="Site">1 39</property>
  <point x="19234.08" y="31080.27" z="0.05" d="0.19" sid="S1"/>
</marker>
<marker type="Dot" color="#FF8040" name="Marker 1" varicosity="false">
  <property name="Site">1 39</property>
  <point x="19351.67" y="31203.81" z="0.05" d="0.19" sid="S1"/>
</marker>
<marker type="Dot" color="#FF8040" name="Marker 1" varicosity="false">
  <property name="Site">1 39</property>
  <point x="19128.89" y="31143.96" z="0.05" d="0.19" sid="S1"/>
</marker>
<marker type="Dot" color="#FF8040" name="Marker 1" varicosity="false">
  <property name="Site">1 39</property>
  <point x="19217.78" y="30956.71" z="0.05" d="0.19" sid="S1"/>
</marker>
<marker type="Dot" color="#FF8040" name="Marker 1" varicosity="false">
  <property name="Site">1 39</property>
  <point x="19361.48" y="30941.93" z="0.05" d="0.19" sid="S1"/>
</marker>
<marker type="Dot" color="#FF8040" name="Marker 1" varicosity="false">
  <property name="Site">1 39</property>
  <point x="19115.74" y="30880.34" z="0.05" d="0.19" sid="S1"/>
</marker>
<marker type="Dot" color="#FF8040" name="Marker 1" varicosity="false">
  <property name="Site">1 39</property>
  <point x="19164.82" y="30900.78" z="0.05" d="0.19" sid="S1"/>
</marker>
<marker type="Dot" color="#FF8040" name="Marker 1" varicosity="false">
  <property name="Site">1 39</property>
  <point x="19302.96" y="30873.41" z="0.05" d="0.19" sid="S1"/>
</marker>
<marker type="Dot" color="#FF8040" name="Marker 1" varicosity="false">
  <property name="Site">1 39</property>
  <point x="19360.57" y="30934.80" z="0.05" d="0.19" sid="S1"/>
</marker>
<marker type="Dot" color="#FF8040" name="Marker 1" varicosity="false">
  <property name="Site">1 39</property>
  <point x="19453.09" y="31066.42" z="0.05" d="0.19" sid="S1"/>
</marker>
<marker type="Dot" color="#FF8040" name="Marker 1" varicosity="false">
  <property name="Site">1 40</property>
  <point x="22261.37" y="31211.03" z="0.05" d="0.19" sid="S1"/>
</marker>
<marker type="Dot" color="#FF8040" name="Marker 1" varicosity="false">
  <property name="Site">1 40</property>
  <point x="22156.37" y="31164.13" z="0.00" d="0.19" sid="S1"/>
</marker>
<marker type="Dot" color="#FF8040" name="Marker 1" varicosity="false">
  <property name="Site">1 40</property>
  <point x="22216.32" y="30958.42" z="0.00" d="0.19" sid="S1"/>
</marker>
<marker type="Dot" color="#FF8040" name="Marker 1" varicosity="false">
  <property name="Site">1 40</property>
  <point x="22193.54" y="30974.84" z="0.00" d="0.19" sid="S1"/>
</marker>
<marker type="Dot" color="#FF8040" name="Marker 1" varicosity="false">
  <property name="Site">1 40</property>
  <point x="22320.90" y="30856.62" z="0.00" d="0.19" sid="S1"/>
</marker>
<marker type="Dot" color="#FF8040" name="Marker 1" varicosity="false">
  <property name="Site">1 40</property>
  <point x="22317.38" y="31094.75" z="0.00" d="0.19" sid="S1"/>
</marker>
<marker type="Dot" color="#FF8040" name="Marker 1" varicosity="false">
  <property name="Site">1 40</property>
  <point x="22385.16" y="31110.80" z="0.05" d="0.19" sid="S1"/>
</marker>
<marker type="Dot" color="#FF8040" name="Marker 1" varicosity="false">
  <property name="Site">1 40</property>
  <point x="22379.60" y="31196.84" z="0.00" d="0.19" sid="S1"/>
</marker>
<marker type="Dot" color="#FF8040" name="Marker 1" varicosity="false">
  <property name="Site">1 40</property>
  <point x="22240.61" y="31013.67" z="-0.95" d="0.19" sid="S1"/>
</marker>
<marker type="Dot" color="#FF8040" name="Marker 1" varicosity="false">
  <property name="Site">1 41</property>
  <point x="25180.84" y="28089.86" z="-0.95" d="0.19" sid="S1"/>
</marker>
<marker type="Dot" color="#FF8040" name="Marker 1" varicosity="false">
  <property name="Site">1 41</property>
  <point x="25223.80" y="28198.44" z="-0.95" d="0.19" sid="S1"/>
</marker>
<marker type="Dot" color="#FF8040" name="Marker 1" varicosity="false">
  <property name="Site">1 41</property>
  <point x="25252.14" y="28190.77" z="-0.95" d="0.19" sid="S1"/>
</marker>
<marker type="Dot" color="#FF8040" name="Marker 1" varicosity="false">
  <property name="Site">1 41</property>
  <point x="25129.60" y="28046.92" z="-0.95" d="0.19" sid="S1"/>
</marker>
<marker type="Dot" color="#FF8040" name="Marker 1" varicosity="false">
  <property name="Site">1 41</property>
  <point x="25200.02" y="27953.64" z="-0.95" d="0.19" sid="S1"/>
</marker>
<marker type="Dot" color="#FF8040" name="Marker 1" varicosity="false">
  <property name="Site">1 41</property>
  <point x="25267.98" y="28022.62" z="-0.95" d="0.19" sid="S1"/>
</marker>
<marker type="Dot" color="#FF8040" name="Marker 1" varicosity="false">
  <property name="Site">1 41</property>
  <point x="25137.42" y="27938.31" z="-0.95" d="0.19" sid="S1"/>
</marker>
<marker type="Dot" color="#FF8040" name="Marker 1" varicosity="false">
  <property name="Site">1 41</property>
  <point x="25156.87" y="28005.47" z="-0.95" d="0.19" sid="S1"/>
</marker>
<marker type="Dot" color="#FF8040" name="Marker 1" varicosity="false">
  <property name="Site">1 41</property>
  <point x="25273.89" y="27861.64" z="-0.95" d="0.19" sid="S1"/>
</marker>
<marker type="Dot" color="#FF8040" name="Marker 1" varicosity="false">
  <property name="Site">1 42</property>
  <point x="22190.10" y="28226.24" z="-0.95" d="0.19" sid="S1"/>
</marker>
<marker type="Dot" color="#FF8040" name="Marker 1" varicosity="false">
  <property name="Site">1 42</property>
  <point x="22237.32" y="28223.68" z="-0.95" d="0.19" sid="S1"/>
</marker>
<marker type="Dot" color="#FF8040" name="Marker 1" varicosity="false">
  <property name="Site">1 42</property>
  <point x="22313.62" y="28206.71" z="-0.95" d="0.19" sid="S1"/>
</marker>
<marker type="Dot" color="#FF8040" name="Marker 1" varicosity="false">
  <property name="Site">1 42</property>
  <point x="22095.66" y="28131.71" z="-0.95" d="0.19" sid="S1"/>
</marker>
<marker type="Dot" color="#FF8040" name="Marker 1" varicosity="false">
  <property name="Site">1 42</property>
  <point x="22228.99" y="28030.45" z="-0.95" d="0.19" sid="S1"/>
</marker>
<marker type="Dot" color="#FF8040" name="Marker 1" varicosity="false">
  <property name="Site">1 42</property>
  <point x="22115.10" y="28017.31" z="-0.95" d="0.19" sid="S1"/>
</marker>
<marker type="Dot" color="#FF8040" name="Marker 1" varicosity="false">
  <property name="Site">1 42</property>
  <point x="22297.88" y="28049.79" z="-0.95" d="0.19" sid="S1"/>
</marker>
<marker type="Dot" color="#FF8040" name="Marker 1" varicosity="false">
  <property name="Site">1 42</property>
  <point x="22198.62" y="27962.25" z="-0.95" d="0.19" sid="S1"/>
</marker>
<marker type="Dot" color="#FF8040" name="Marker 1" varicosity="false">
  <property name="Site">1 42</property>
  <point x="22145.29" y="27939.44" z="-0.95" d="0.19" sid="S1"/>
</marker>
<marker type="Dot" color="#FF8040" name="Marker 1" varicosity="false">
  <property name="Site">1 42</property>
  <point x="22160.10" y="27912.80" z="-0.95" d="0.19" sid="S1"/>
</marker>
<marker type="Dot" color="#FF8040" name="Marker 1" varicosity="false">
  <property name="Site">1 42</property>
  <point x="22247.88" y="27925.57" z="-0.95" d="0.19" sid="S1"/>
</marker>
<marker type="Dot" color="#FF8040" name="Marker 1" varicosity="false">
  <property name="Site">1 42</property>
  <point x="22258.25" y="27909.88" z="-0.95" d="0.19" sid="S1"/>
</marker>
<marker type="Dot" color="#FF8040" name="Marker 1" varicosity="false">
  <property name="Site">1 42</property>
  <point x="22410.91" y="27979.70" z="-0.95" d="0.19" sid="S1"/>
</marker>
<marker type="Dot" color="#FF8040" name="Marker 1" varicosity="false">
  <property name="Site">1 42</property>
  <point x="22477.63" y="28210.99" z="-0.95" d="0.19" sid="S1"/>
</marker>
<marker type="Dot" color="#FF8040" name="Marker 1" varicosity="false">
  <property name="Site">1 42</property>
  <point x="22427.44" y="28171.76" z="-0.95" d="0.19" sid="S1"/>
</marker>
<marker type="Dot" color="#FF8040" name="Marker 1" varicosity="false">
  <property name="Site">1 42</property>
  <point x="22439.58" y="27937.81" z="-0.95" d="0.19" sid="S1"/>
</marker>
<marker type="Dot" color="#FF8040" name="Marker 1" varicosity="false">
  <property name="Site">1 43</property>
  <point x="19202.04" y="28212.53" z="-0.95" d="0.19" sid="S1"/>
</marker>
<marker type="Dot" color="#FF8040" name="Marker 1" varicosity="false">
  <property name="Site">1 43</property>
  <point x="19285.19" y="28194.29" z="-0.95" d="0.19" sid="S1"/>
</marker>
<marker type="Dot" color="#FF8040" name="Marker 1" varicosity="false">
  <property name="Site">1 43</property>
  <point x="19226.48" y="28071.84" z="-0.95" d="0.19" sid="S1"/>
</marker>
<marker type="Dot" color="#FF8040" name="Marker 1" varicosity="false">
  <property name="Site">1 43</property>
  <point x="19232.04" y="28031.76" z="-0.95" d="0.19" sid="S1"/>
</marker>
<marker type="Dot" color="#FF8040" name="Marker 1" varicosity="false">
  <property name="Site">1 43</property>
  <point x="19229.08" y="27975.73" z="-0.95" d="0.19" sid="S1"/>
</marker>
<marker type="Dot" color="#FF8040" name="Marker 1" varicosity="false">
  <property name="Site">1 43</property>
  <point x="19179.63" y="27995.63" z="-0.95" d="0.19" sid="S1"/>
</marker>
<marker type="Dot" color="#FF8040" name="Marker 1" varicosity="false">
  <property name="Site">1 43</property>
  <point x="19123.34" y="27989.79" z="-0.95" d="0.19" sid="S1"/>
</marker>
<marker type="Dot" color="#FF8040" name="Marker 1" varicosity="false">
  <property name="Site">1 43</property>
  <point x="19131.85" y="27860.16" z="-0.95" d="0.19" sid="S1"/>
</marker>
<marker type="Dot" color="#FF8040" name="Marker 1" varicosity="false">
  <property name="Site">1 43</property>
  <point x="19338.01" y="27848.98" z="-0.95" d="0.19" sid="S1"/>
</marker>
<marker type="Dot" color="#FF8040" name="Marker 1" varicosity="false">
  <property name="Site">1 43</property>
  <point x="19395.42" y="27859.01" z="-0.95" d="0.19" sid="S1"/>
</marker>
<marker type="Dot" color="#FF8040" name="Marker 1" varicosity="false">
  <property name="Site">1 43</property>
  <point x="19327.08" y="28044.03" z="-0.95" d="0.19" sid="S1"/>
</marker>
<marker type="Dot" color="#FF8040" name="Marker 1" varicosity="false">
  <property name="Site">1 43</property>
  <point x="19440.23" y="28007.54" z="-0.95" d="0.19" sid="S1"/>
</marker>
<marker type="Dot" color="#FF8040" name="Marker 1" varicosity="false">
  <property name="Site">1 43</property>
  <point x="19370.60" y="28109.38" z="-0.95" d="0.19" sid="S1"/>
</marker>
<marker type="Dot" color="#FF8040" name="Marker 1" varicosity="false">
  <property name="Site">1 43</property>
  <point x="19368.01" y="28125.44" z="-0.95" d="0.19" sid="S1"/>
</marker>
<marker type="Dot" color="#FF8040" name="Marker 1" varicosity="false">
  <property name="Site">1 43</property>
  <point x="19430.79" y="28113.77" z="-0.95" d="0.19" sid="S1"/>
</marker>
<marker type="Dot" color="#FF8040" name="Marker 1" varicosity="false">
  <property name="Site">1 44</property>
  <point x="16181.87" y="28111.85" z="-0.95" d="0.19" sid="S1"/>
</marker>
<marker type="Dot" color="#FF8040" name="Marker 1" varicosity="false">
  <property name="Site">1 44</property>
  <point x="16200.21" y="28100.72" z="-0.95" d="0.19" sid="S1"/>
</marker>
<marker type="Dot" color="#FF8040" name="Marker 1" varicosity="false">
  <property name="Site">1 44</property>
  <point x="16231.69" y="28061.30" z="-0.95" d="0.19" sid="S1"/>
</marker>
<marker type="Dot" color="#FF8040" name="Marker 1" varicosity="false">
  <property name="Site">1 44</property>
  <point x="16122.98" y="28054.55" z="-0.95" d="0.19" sid="S1"/>
</marker>
<marker type="Dot" color="#FF8040" name="Marker 1" varicosity="false">
  <property name="Site">1 44</property>
  <point x="16233.73" y="28135.58" z="-0.95" d="0.19" sid="S1"/>
</marker>
<marker type="Dot" color="#FF8040" name="Marker 1" varicosity="false">
  <property name="Site">1 44</property>
  <point x="16227.80" y="28146.34" z="-0.95" d="0.19" sid="S1"/>
</marker>
<marker type="Dot" color="#FF8040" name="Marker 1" varicosity="false">
  <property name="Site">1 44</property>
  <point x="16304.47" y="28101.09" z="-0.95" d="0.19" sid="S1"/>
</marker>
<marker type="Dot" color="#FF8040" name="Marker 1" varicosity="false">
  <property name="Site">1 44</property>
  <point x="16236.32" y="27981.10" z="-0.95" d="0.19" sid="S1"/>
</marker>
<marker type="Dot" color="#FF8040" name="Marker 1" varicosity="false">
  <property name="Site">1 44</property>
  <point x="16157.43" y="27963.94" z="-0.95" d="0.19" sid="S1"/>
</marker>
<marker type="Dot" color="#FF8040" name="Marker 1" varicosity="false">
  <property name="Site">1 44</property>
  <point x="16275.02" y="27930.91" z="-0.95" d="0.19" sid="S1"/>
</marker>
<marker type="Dot" color="#FF8040" name="Marker 1" varicosity="false">
  <property name="Site">1 44</property>
  <point x="16162.48" y="27895.63" z="-0.95" d="0.19" sid="S1"/>
</marker>
<marker type="Dot" color="#FF8040" name="Marker 1" varicosity="false">
  <property name="Site">1 44</property>
  <point x="16409.03" y="27925.19" z="-0.95" d="0.19" sid="S1"/>
</marker>
<marker type="Dot" color="#FF8040" name="Marker 1" varicosity="false">
  <property name="Site">1 44</property>
  <point x="16452.91" y="27866.25" z="-0.95" d="0.19" sid="S1"/>
</marker>
<marker type="Dot" color="#FF8040" name="Marker 1" varicosity="false">
  <property name="Site">1 44</property>
  <point x="16335.32" y="27950.44" z="-0.95" d="0.19" sid="S1"/>
</marker>
<marker type="Dot" color="#FF8040" name="Marker 1" varicosity="false">
  <property name="Site">1 44</property>
  <point x="16437.46" y="28208.42" z="-0.95" d="0.19" sid="S1"/>
</marker>
<marker type="Dot" color="#FF8040" name="Marker 1" varicosity="false">
  <property name="Site">1 45</property>
  <point x="10232.31" y="28173.22" z="-0.95" d="0.19" sid="S1"/>
</marker>
<marker type="Dot" color="#FF8040" name="Marker 1" varicosity="false">
  <property name="Site">1 45</property>
  <point x="10168.23" y="28056.06" z="-0.95" d="0.19" sid="S1"/>
</marker>
<marker type="Dot" color="#FF8040" name="Marker 1" varicosity="false">
  <property name="Site">1 45</property>
  <point x="10317.49" y="27950.14" z="-0.95" d="0.19" sid="S1"/>
</marker>
<marker type="Dot" color="#FF8040" name="Marker 1" varicosity="false">
  <property name="Site">1 45</property>
  <point x="10325.46" y="27931.71" z="-0.95" d="0.19" sid="S1"/>
</marker>
<marker type="Dot" color="#FF8040" name="Marker 1" varicosity="false">
  <property name="Site">1 45</property>
  <point x="10349.97" y="28210.91" z="-0.95" d="0.19" sid="S1"/>
</marker>
<marker type="Dot" color="#FF8040" name="Marker 1" varicosity="false">
  <property name="Site">1 45</property>
  <point x="10412.93" y="28077.15" z="-0.95" d="0.19" sid="S1"/>
</marker>
<marker type="Dot" color="#FF8040" name="Marker 1" varicosity="false">
  <property name="Site">1 45</property>
  <point x="10474.92" y="28131.74" z="-0.95" d="0.19" sid="S1"/>
</marker>
<marker type="Dot" color="#FF8040" name="Marker 1" varicosity="false">
  <property name="Site">1 45</property>
  <point x="10322.03" y="27867.56" z="-0.95" d="0.19" sid="S1"/>
</marker>
<marker type="Dot" color="#FF8040" name="Marker 1" varicosity="false">
  <property name="Site">1 46</property>
  <point x="7130.24" y="28201.92" z="-0.95" d="0.19" sid="S1"/>
</marker>
<marker type="Dot" color="#FF8040" name="Marker 1" varicosity="false">
  <property name="Site">1 46</property>
  <point x="7255.98" y="28224.36" z="-0.95" d="0.19" sid="S1"/>
</marker>
<marker type="Dot" color="#FF8040" name="Marker 1" varicosity="false">
  <property name="Site">1 46</property>
  <point x="7252.09" y="28148.09" z="-0.95" d="0.19" sid="S1"/>
</marker>
<marker type="Dot" color="#FF8040" name="Marker 1" varicosity="false">
  <property name="Site">1 46</property>
  <point x="7307.89" y="27955.09" z="-0.95" d="0.19" sid="S1"/>
</marker>
<marker type="Dot" color="#FF8040" name="Marker 1" varicosity="false">
  <property name="Site">1 46</property>
  <point x="7252.89" y="27848.96" z="-0.95" d="0.19" sid="S1"/>
</marker>
<marker type="Dot" color="#FF8040" name="Marker 1" varicosity="false">
  <property name="Site">1 46</property>
  <point x="7309.37" y="27886.91" z="-0.95" d="0.19" sid="S1"/>
</marker>
<marker type="Dot" color="#FF8040" name="Marker 1" varicosity="false">
  <property name="Site">1 46</property>
  <point x="7496.72" y="27860.07" z="-0.95" d="0.19" sid="S1"/>
</marker>
<marker type="Dot" color="#FF8040" name="Marker 1" varicosity="false">
  <property name="Site">1 47</property>
  <point x="4304.92" y="28122.95" z="-0.95" d="0.19" sid="S1"/>
</marker>
<marker type="Dot" color="#FF8040" name="Marker 1" varicosity="false">
  <property name="Site">1 47</property>
  <point x="4207.33" y="28210.36" z="-0.95" d="0.19" sid="S1"/>
</marker>
<marker type="Dot" color="#FF8040" name="Marker 1" varicosity="false">
  <property name="Site">1 47</property>
  <point x="4141.40" y="28001.16" z="-0.95" d="0.19" sid="S1"/>
</marker>
<marker type="Dot" color="#FF8040" name="Marker 1" varicosity="false">
  <property name="Site">1 47</property>
  <point x="4321.59" y="28009.92" z="-0.95" d="0.19" sid="S1"/>
</marker>
<marker type="Dot" color="#FF8040" name="Marker 1" varicosity="false">
  <property name="Site">1 47</property>
  <point x="4289.37" y="28017.22" z="-0.95" d="0.19" sid="S1"/>
</marker>
<marker type="Dot" color="#FF8040" name="Marker 1" varicosity="false">
  <property name="Site">1 47</property>
  <point x="4190.66" y="28091.67" z="-0.95" d="0.19" sid="S1"/>
</marker>
<marker type="Dot" color="#FF8040" name="Marker 1" varicosity="false">
  <property name="Site">1 47</property>
  <point x="4290.29" y="27872.02" z="-0.95" d="0.19" sid="S1"/>
</marker>
<marker type="Dot" color="#FF8040" name="Marker 1" varicosity="false">
  <property name="Site">1 47</property>
  <point x="4306.59" y="27870.19" z="-0.95" d="0.19" sid="S1"/>
</marker>
<marker type="Dot" color="#FF8040" name="Marker 1" varicosity="false">
  <property name="Site">1 47</property>
  <point x="4348.06" y="28113.04" z="-0.95" d="0.19" sid="S1"/>
</marker>
<marker type="Dot" color="#FF8040" name="Marker 1" varicosity="false">
  <property name="Site">1 48</property>
  <point x="1207.59" y="28170.33" z="-0.95" d="0.19" sid="S1"/>
</marker>
<marker type="Dot" color="#FF8040" name="Marker 1" varicosity="false">
  <property name="Site">1 48</property>
  <point x="1305.00" y="28124.24" z="-0.95" d="0.19" sid="S1"/>
</marker>
<marker type="Dot" color="#FF8040" name="Marker 1" varicosity="false">
  <property name="Site">1 48</property>
  <point x="1292.83" y="27957.54" z="-0.95" d="0.19" sid="S1"/>
</marker>
<marker type="Dot" color="#FF8040" name="Marker 1" varicosity="false">
  <property name="Site">1 48</property>
  <point x="1157.46" y="27980.17" z="-0.95" d="0.19" sid="S1"/>
</marker>
<marker type="Dot" color="#FF8040" name="Marker 1" varicosity="false">
  <property name="Site">1 48</property>
  <point x="1243.57" y="27905.32" z="-0.95" d="0.19" sid="S1"/>
</marker>
<marker type="Dot" color="#FF8040" name="Marker 1" varicosity="false">
  <property name="Site">1 48</property>
  <point x="1289.31" y="27867.19" z="-0.95" d="0.19" sid="S1"/>
</marker>
<marker type="Dot" color="#FF8040" name="Marker 1" varicosity="false">
  <property name="Site">1 48</property>
  <point x="1377.62" y="27857.17" z="-0.95" d="0.19" sid="S1"/>
</marker>
<marker type="Dot" color="#FF8040" name="Marker 1" varicosity="false">
  <property name="Site">1 49</property>
  <point x="-1769.76" y="28145.41" z="-0.95" d="0.19" sid="S1"/>
</marker>
<marker type="Dot" color="#FF8040" name="Marker 1" varicosity="false">
  <property name="Site">1 49</property>
  <point x="-1831.61" y="28114.03" z="-0.95" d="0.19" sid="S1"/>
</marker>
<marker type="Dot" color="#FF8040" name="Marker 1" varicosity="false">
  <property name="Site">1 49</property>
  <point x="-1847.73" y="27991.12" z="-0.95" d="0.19" sid="S1"/>
</marker>
<marker type="Dot" color="#FF8040" name="Marker 1" varicosity="false">
  <property name="Site">1 49</property>
  <point x="-1813.47" y="27971.04" z="-0.95" d="0.19" sid="S1"/>
</marker>
<marker type="Dot" color="#FF8040" name="Marker 1" varicosity="false">
  <property name="Site">1 49</property>
  <point x="-1847.31" y="27895.13" z="-0.95" d="0.19" sid="S1"/>
</marker>
<marker type="Dot" color="#FF8040" name="Marker 1" varicosity="false">
  <property name="Site">1 49</property>
  <point x="-1756.01" y="27960.09" z="-0.95" d="0.19" sid="S1"/>
</marker>
<marker type="Dot" color="#FF8040" name="Marker 1" varicosity="false">
  <property name="Site">1 49</property>
  <point x="-1725.64" y="27848.98" z="-0.95" d="0.19" sid="S1"/>
</marker>
<marker type="Dot" color="#FF8040" name="Marker 1" varicosity="false">
  <property name="Site">1 49</property>
  <point x="-1627.86" y="27840.77" z="-0.95" d="0.19" sid="S1"/>
</marker>
<marker type="Dot" color="#FF8040" name="Marker 1" varicosity="false">
  <property name="Site">1 49</property>
  <point x="-1634.53" y="27891.13" z="-0.95" d="0.19" sid="S1"/>
</marker>
<marker type="Dot" color="#FF8040" name="Marker 1" varicosity="false">
  <property name="Site">1 49</property>
  <point x="-1616.43" y="27996.22" z="-0.95" d="0.19" sid="S1"/>
</marker>
<marker type="Dot" color="#FF8040" name="Marker 1" varicosity="false">
  <property name="Site">1 49</property>
  <point x="-1604.76" y="27963.60" z="-0.95" d="0.19" sid="S1"/>
</marker>
<marker type="Dot" color="#FF8040" name="Marker 1" varicosity="false">
  <property name="Site">1 49</property>
  <point x="-1561.24" y="28096.64" z="-0.95" d="0.19" sid="S1"/>
</marker>
<marker type="Dot" color="#FF8040" name="Marker 1" varicosity="false">
  <property name="Site">1 49</property>
  <point x="-1638.65" y="28156.13" z="-0.95" d="0.19" sid="S1"/>
</marker>
<marker type="Dot" color="#FF8040" name="Marker 1" varicosity="false">
  <property name="Site">1 49</property>
  <point x="-1643.10" y="28216.16" z="-0.95" d="0.19" sid="S1"/>
</marker>
<marker type="Dot" color="#FF8040" name="Marker 1" varicosity="false">
  <property name="Site">1 49</property>
  <point x="-1533.85" y="28160.74" z="-0.95" d="0.19" sid="S1"/>
</marker>
<marker type="Dot" color="#FF8040" name="Marker 1" varicosity="false">
  <property name="Site">1 50</property>
  <point x="-4843.65" y="28199.51" z="-0.95" d="0.19" sid="S1"/>
</marker>
<marker type="Dot" color="#FF8040" name="Marker 1" varicosity="false">
  <property name="Site">1 50</property>
  <point x="-4881.43" y="28114.84" z="-0.95" d="0.19" sid="S1"/>
</marker>
<marker type="Dot" color="#FF8040" name="Marker 1" varicosity="false">
  <property name="Site">1 50</property>
  <point x="-4887.91" y="27989.66" z="-0.95" d="0.19" sid="S1"/>
</marker>
<marker type="Dot" color="#FF8040" name="Marker 1" varicosity="false">
  <property name="Site">1 50</property>
  <point x="-4764.39" y="28047.32" z="-0.95" d="0.19" sid="S1"/>
</marker>
<marker type="Dot" color="#FF8040" name="Marker 1" varicosity="false">
  <property name="Site">1 50</property>
  <point x="-4812.12" y="27926.96" z="-0.95" d="0.19" sid="S1"/>
</marker>
<marker type="Dot" color="#FF8040" name="Marker 1" varicosity="false">
  <property name="Site">1 50</property>
  <point x="-4823.60" y="27860.81" z="-0.95" d="0.19" sid="S1"/>
</marker>
<marker type="Dot" color="#FF8040" name="Marker 1" varicosity="false">
  <property name="Site">1 50</property>
  <point x="-4652.42" y="27904.92" z="-0.95" d="0.19" sid="S1"/>
</marker>
<marker type="Dot" color="#FF8040" name="Marker 1" varicosity="false">
  <property name="Site">1 50</property>
  <point x="-4689.14" y="27938.24" z="-0.95" d="0.19" sid="S1"/>
</marker>
<marker type="Dot" color="#FF8040" name="Marker 1" varicosity="false">
  <property name="Site">1 50</property>
  <point x="-4619.14" y="28086.11" z="-0.95" d="0.19" sid="S1"/>
</marker>
<marker type="Dot" color="#FF8040" name="Marker 1" varicosity="false">
  <property name="Site">1 51</property>
  <point x="-7711.11" y="28073.58" z="-0.95" d="0.19" sid="S1"/>
</marker>
<marker type="Dot" color="#FF8040" name="Marker 1" varicosity="false">
  <property name="Site">1 51</property>
  <point x="-7901.06" y="27989.04" z="-0.95" d="0.19" sid="S1"/>
</marker>
<marker type="Dot" color="#FF8040" name="Marker 1" varicosity="false">
  <property name="Site">1 51</property>
  <point x="-7734.95" y="27968.06" z="-0.95" d="0.19" sid="S1"/>
</marker>
<marker type="Dot" color="#FF8040" name="Marker 1" varicosity="false">
  <property name="Site">1 51</property>
  <point x="-7722.36" y="27981.01" z="-0.95" d="0.19" sid="S1"/>
</marker>
<marker type="Dot" color="#FF8040" name="Marker 1" varicosity="false">
  <property name="Site">1 51</property>
  <point x="-7683.10" y="27940.32" z="-0.95" d="0.19" sid="S1"/>
</marker>
<marker type="Dot" color="#FF8040" name="Marker 1" varicosity="false">
  <property name="Site">1 51</property>
  <point x="-7621.75" y="28185.76" z="-0.95" d="0.19" sid="S1"/>
</marker>
<marker type="Dot" color="#FF8040" name="Marker 1" varicosity="false">
  <property name="Site">1 51</property>
  <point x="-7663.97" y="28174.81" z="-0.95" d="0.19" sid="S1"/>
</marker>
<marker type="Dot" color="#FF8040" name="Marker 1" varicosity="false">
  <property name="Site">1 51</property>
  <point x="-7727.31" y="28177.91" z="-0.95" d="0.19" sid="S1"/>
</marker>
<marker type="Dot" color="#FF8040" name="Marker 1" varicosity="false">
  <property name="Site">1 51</property>
  <point x="-7578.85" y="28206.25" z="-0.95" d="0.19" sid="S1"/>
</marker>
<marker type="Dot" color="#FF8040" name="Marker 1" varicosity="false">
  <property name="Site">1 51</property>
  <point x="-7546.53" y="27975.18" z="-0.95" d="0.19" sid="S1"/>
</marker>
<marker type="Dot" color="#FF8040" name="Marker 1" varicosity="false">
  <property name="Site">1 51</property>
  <point x="-7558.99" y="27909.91" z="-0.95" d="0.19" sid="S1"/>
</marker>
<marker type="Dot" color="#FF8040" name="Marker 1" varicosity="false">
  <property name="Site">1 52</property>
  <point x="-10730.99" y="28122.85" z="-0.95" d="0.19" sid="S1"/>
</marker>
<marker type="Dot" color="#FF8040" name="Marker 1" varicosity="false">
  <property name="Site">1 52</property>
  <point x="-10687.29" y="28204.97" z="-1.00" d="0.19" sid="S1"/>
</marker>
<marker type="Dot" color="#FF8040" name="Marker 1" varicosity="false">
  <property name="Site">1 52</property>
  <point x="-10671.55" y="28162.45" z="-1.00" d="0.19" sid="S1"/>
</marker>
<marker type="Dot" color="#FF8040" name="Marker 1" varicosity="false">
  <property name="Site">1 52</property>
  <point x="-10866.36" y="28157.71" z="-1.00" d="0.19" sid="S1"/>
</marker>
<marker type="Dot" color="#FF8040" name="Marker 1" varicosity="false">
  <property name="Site">1 52</property>
  <point x="-10874.14" y="28060.54" z="-1.00" d="0.19" sid="S1"/>
</marker>
<marker type="Dot" color="#FF8040" name="Marker 1" varicosity="false">
  <property name="Site">1 52</property>
  <point x="-10883.21" y="28041.01" z="-0.95" d="0.19" sid="S1"/>
</marker>
<marker type="Dot" color="#FF8040" name="Marker 1" varicosity="false">
  <property name="Site">1 52</property>
  <point x="-10868.40" y="28101.78" z="-0.95" d="0.19" sid="S1"/>
</marker>
<marker type="Dot" color="#FF8040" name="Marker 1" varicosity="false">
  <property name="Site">1 52</property>
  <point x="-10868.58" y="27925.79" z="-0.95" d="0.19" sid="S1"/>
</marker>
<marker type="Dot" color="#FF8040" name="Marker 1" varicosity="false">
  <property name="Site">1 52</property>
  <point x="-10720.62" y="27914.66" z="-0.95" d="0.19" sid="S1"/>
</marker>
<marker type="Dot" color="#FF8040" name="Marker 1" varicosity="false">
  <property name="Site">1 52</property>
  <point x="-10785.25" y="28038.74" z="-0.95" d="0.19" sid="S1"/>
</marker>
<marker type="Dot" color="#FF8040" name="Marker 1" varicosity="false">
  <property name="Site">1 52</property>
  <point x="-10873.53" y="27859.62" z="-1.00" d="0.19" sid="S1"/>
</marker>
<marker type="Dot" color="#FF8040" name="Marker 1" varicosity="false">
  <property name="Site">1 52</property>
  <point x="-10806.12" y="27840.09" z="-1.00" d="0.19" sid="S1"/>
</marker>
<marker type="Dot" color="#FF8040" name="Marker 1" varicosity="false">
  <property name="Site">1 52</property>
  <point x="-10764.46" y="27866.37" z="-1.00" d="0.19" sid="S1"/>
</marker>
<marker type="Dot" color="#FF8040" name="Marker 1" varicosity="false">
  <property name="Site">1 52</property>
  <point x="-10579.91" y="27901.46" z="-1.00" d="0.19" sid="S1"/>
</marker>
<marker type="Dot" color="#FF8040" name="Marker 1" varicosity="false">
  <property name="Site">1 52</property>
  <point x="-10688.80" y="27958.29" z="-1.00" d="0.19" sid="S1"/>
</marker>
<marker type="Dot" color="#FF8040" name="Marker 1" varicosity="false">
  <property name="Site">1 53</property>
  <point x="-13858.33" y="28096.84" z="-1.00" d="0.19" sid="S1"/>
</marker>
<marker type="Dot" color="#FF8040" name="Marker 1" varicosity="false">
  <property name="Site">1 53</property>
  <point x="-13685.55" y="28153.59" z="-0.95" d="0.19" sid="S1"/>
</marker>
<marker type="Dot" color="#FF8040" name="Marker 1" varicosity="false">
  <property name="Site">1 53</property>
  <point x="-13792.78" y="27984.81" z="-1.00" d="0.19" sid="S1"/>
</marker>
<marker type="Dot" color="#FF8040" name="Marker 1" varicosity="false">
  <property name="Site">1 53</property>
  <point x="-13769.26" y="27987.00" z="-1.00" d="0.19" sid="S1"/>
</marker>
<marker type="Dot" color="#FF8040" name="Marker 1" varicosity="false">
  <property name="Site">1 53</property>
  <point x="-13637.78" y="27966.75" z="-1.00" d="0.19" sid="S1"/>
</marker>
<marker type="Dot" color="#FF8040" name="Marker 1" varicosity="false">
  <property name="Site">1 53</property>
  <point x="-13641.30" y="27982.44" z="-1.00" d="0.19" sid="S1"/>
</marker>
<marker type="Dot" color="#FF8040" name="Marker 1" varicosity="false">
  <property name="Site">1 53</property>
  <point x="-13642.59" y="28001.97" z="-1.00" d="0.19" sid="S1"/>
</marker>
<marker type="Dot" color="#FF8040" name="Marker 1" varicosity="false">
  <property name="Site">1 53</property>
  <point x="-13800.37" y="27901.73" z="-1.00" d="0.19" sid="S1"/>
</marker>
<marker type="Dot" color="#FF8040" name="Marker 1" varicosity="false">
  <property name="Site">1 53</property>
  <point x="-13677.76" y="27870.00" z="-1.00" d="0.19" sid="S1"/>
</marker>
<marker type="Dot" color="#FF8040" name="Marker 1" varicosity="false">
  <property name="Site">1 53</property>
  <point x="-13607.63" y="27909.68" z="-1.00" d="0.19" sid="S1"/>
</marker>
<marker type="Dot" color="#FF8040" name="Marker 1" varicosity="false">
  <property name="Site">1 53</property>
  <point x="-13615.22" y="28055.10" z="-1.00" d="0.19" sid="S1"/>
</marker>
<marker type="Dot" color="#FF8040" name="Marker 1" varicosity="false">
  <property name="Site">1 53</property>
  <point x="-13582.90" y="28214.91" z="-1.00" d="0.19" sid="S1"/>
</marker>
<marker type="Dot" color="#FF8040" name="Marker 1" varicosity="false">
  <property name="Site">1 53</property>
  <point x="-13536.55" y="27959.33" z="-1.00" d="0.19" sid="S1"/>
</marker>
<marker type="Dot" color="#FF8040" name="Marker 1" varicosity="false">
  <property name="Site">1 54</property>
  <point x="-16791.80" y="27932.16" z="-1.00" d="0.19" sid="S1"/>
</marker>
<marker type="Dot" color="#FF8040" name="Marker 1" varicosity="false">
  <property name="Site">1 54</property>
  <point x="-16820.50" y="27916.47" z="-1.00" d="0.19" sid="S1"/>
</marker>
<marker type="Dot" color="#FF8040" name="Marker 1" varicosity="false">
  <property name="Site">1 54</property>
  <point x="-16598.74" y="27833.96" z="-1.00" d="0.19" sid="S1"/>
</marker>
<marker type="Dot" color="#FF8040" name="Marker 1" varicosity="false">
  <property name="Site">1 54</property>
  <point x="-16657.31" y="28027.80" z="-1.00" d="0.19" sid="S1"/>
</marker>
<marker type="Dot" color="#FF8040" name="Marker 1" varicosity="false">
  <property name="Site">1 54</property>
  <point x="-16723.79" y="28139.30" z="-1.00" d="0.19" sid="S1"/>
</marker>
<marker type="Dot" color="#FF8040" name="Marker 1" varicosity="false">
  <property name="Site">1 54</property>
  <point x="-16578.72" y="28131.35" z="-1.00" d="0.19" sid="S1"/>
</marker>
<marker type="Dot" color="#FF8040" name="Marker 1" varicosity="false">
  <property name="Site">1 54</property>
  <point x="-16616.68" y="28083.93" z="-1.00" d="0.19" sid="S1"/>
</marker>
<marker type="Dot" color="#FF8040" name="Marker 1" varicosity="false">
  <property name="Site">1 55</property>
  <point x="-13791.04" y="24957.63" z="-1.00" d="0.19" sid="S1"/>
</marker>
<marker type="Dot" color="#FF8040" name="Marker 1" varicosity="false">
  <property name="Site">1 55</property>
  <point x="-13786.17" y="24898.86" z="-1.00" d="0.19" sid="S1"/>
</marker>
<marker type="Dot" color="#FF8040" name="Marker 1" varicosity="false">
  <property name="Site">1 55</property>
  <point x="-13705.25" y="24843.02" z="-1.00" d="0.19" sid="S1"/>
</marker>
<marker type="Dot" color="#FF8040" name="Marker 1" varicosity="false">
  <property name="Site">1 55</property>
  <point x="-13762.10" y="24893.75" z="-1.00" d="0.19" sid="S1"/>
</marker>
<marker type="Dot" color="#FF8040" name="Marker 1" varicosity="false">
  <property name="Site">1 55</property>
  <point x="-13600.52" y="24907.56" z="-1.00" d="0.19" sid="S1"/>
</marker>
<marker type="Dot" color="#FF8040" name="Marker 1" varicosity="false">
  <property name="Site">1 55</property>
  <point x="-13554.48" y="24940.72" z="-1.00" d="0.19" sid="S1"/>
</marker>
<marker type="Dot" color="#FF8040" name="Marker 1" varicosity="false">
  <property name="Site">1 55</property>
  <point x="-13530.40" y="24863.94" z="-1.00" d="0.19" sid="S1"/>
</marker>
<marker type="Dot" color="#FF8040" name="Marker 1" varicosity="false">
  <property name="Site">1 55</property>
  <point x="-13572.44" y="24885.83" z="-1.00" d="0.19" sid="S1"/>
</marker>
<marker type="Dot" color="#FF8040" name="Marker 1" varicosity="false">
  <property name="Site">1 56</property>
  <point x="-10878.04" y="25097.94" z="-1.00" d="0.19" sid="S1"/>
</marker>
<marker type="Dot" color="#FF8040" name="Marker 1" varicosity="false">
  <property name="Site">1 56</property>
  <point x="-10711.27" y="24897.54" z="-1.00" d="0.19" sid="S1"/>
</marker>
<marker type="Dot" color="#FF8040" name="Marker 1" varicosity="false">
  <property name="Site">1 56</property>
  <point x="-10690.72" y="24949.73" z="-1.00" d="0.19" sid="S1"/>
</marker>
<marker type="Dot" color="#FF8040" name="Marker 1" varicosity="false">
  <property name="Site">1 56</property>
  <point x="-10537.07" y="24916.75" z="-1.00" d="0.19" sid="S1"/>
</marker>
<marker type="Dot" color="#FF8040" name="Marker 1" varicosity="false">
  <property name="Site">1 56</property>
  <point x="-10602.98" y="25085.13" z="-1.00" d="0.19" sid="S1"/>
</marker>
<marker type="Dot" color="#FF8040" name="Marker 1" varicosity="false">
  <property name="Site">1 56</property>
  <point x="-10586.50" y="25074.73" z="-1.00" d="0.19" sid="S1"/>
</marker>
<marker type="Dot" color="#FF8040" name="Marker 1" varicosity="false">
  <property name="Site">1 56</property>
  <point x="-10523.25" y="25144.49" z="-1.00" d="0.19" sid="S1"/>
</marker>
<marker type="Dot" color="#FF8040" name="Marker 1" varicosity="false">
  <property name="Site">1 57</property>
  <point x="-7843.42" y="25157.14" z="-1.00" d="0.19" sid="S1"/>
</marker>
<marker type="Dot" color="#FF8040" name="Marker 1" varicosity="false">
  <property name="Site">1 57</property>
  <point x="-7878.42" y="25144.19" z="-1.00" d="0.19" sid="S1"/>
</marker>
<marker type="Dot" color="#FF8040" name="Marker 1" varicosity="false">
  <property name="Site">1 57</property>
  <point x="-7817.86" y="25213.35" z="-1.00" d="0.19" sid="S1"/>
</marker>
<marker type="Dot" color="#FF8040" name="Marker 1" varicosity="false">
  <property name="Site">1 57</property>
  <point x="-7805.40" y="24987.22" z="-1.00" d="0.19" sid="S1"/>
</marker>
<marker type="Dot" color="#FF8040" name="Marker 1" varicosity="false">
  <property name="Site">1 57</property>
  <point x="-7871.89" y="24875.35" z="-1.00" d="0.19" sid="S1"/>
</marker>
<marker type="Dot" color="#FF8040" name="Marker 1" varicosity="false">
  <property name="Site">1 57</property>
  <point x="-7634.64" y="25104.98" z="-1.00" d="0.19" sid="S1"/>
</marker>
<marker type="Dot" color="#FF8040" name="Marker 1" varicosity="false">
  <property name="Site">1 57</property>
  <point x="-7647.61" y="25146.22" z="-1.00" d="0.19" sid="S1"/>
</marker>
<marker type="Dot" color="#FF8040" name="Marker 1" varicosity="false">
  <property name="Site">1 57</property>
  <point x="-7578.21" y="25173.25" z="-1.00" d="0.19" sid="S1"/>
</marker>
<marker type="Dot" color="#FF8040" name="Marker 1" varicosity="false">
  <property name="Site">1 57</property>
  <point x="-7516.68" y="24933.54" z="-1.00" d="0.19" sid="S1"/>
</marker>
<marker type="Dot" color="#FF8040" name="Marker 1" varicosity="false">
  <property name="Site">1 57</property>
  <point x="-7592.24" y="25014.20" z="-1.00" d="0.19" sid="S1"/>
</marker>
<marker type="Dot" color="#FF8040" name="Marker 1" varicosity="false">
  <property name="Site">1 57</property>
  <point x="-7547.79" y="24887.72" z="-1.00" d="0.19" sid="S1"/>
</marker>
<marker type="Dot" color="#FF8040" name="Marker 1" varicosity="false">
  <property name="Site">1 58</property>
  <point x="-4842.94" y="25165.27" z="-1.00" d="0.19" sid="S1"/>
</marker>
<marker type="Dot" color="#FF8040" name="Marker 1" varicosity="false">
  <property name="Site">1 58</property>
  <point x="-4804.98" y="25105.96" z="-1.00" d="0.19" sid="S1"/>
</marker>
<marker type="Dot" color="#FF8040" name="Marker 1" varicosity="false">
  <property name="Site">1 58</property>
  <point x="-4805.35" y="25094.29" z="-1.00" d="0.19" sid="S1"/>
</marker>
<marker type="Dot" color="#FF8040" name="Marker 1" varicosity="false">
  <property name="Site">1 58</property>
  <point x="-4725.72" y="25102.86" z="-1.00" d="0.19" sid="S1"/>
</marker>
<marker type="Dot" color="#FF8040" name="Marker 1" varicosity="false">
  <property name="Site">1 58</property>
  <point x="-4796.64" y="25210.71" z="-1.00" d="0.19" sid="S1"/>
</marker>
<marker type="Dot" color="#FF8040" name="Marker 1" varicosity="false">
  <property name="Site">1 58</property>
  <point x="-4850.90" y="25208.88" z="-1.00" d="0.19" sid="S1"/>
</marker>
<marker type="Dot" color="#FF8040" name="Marker 1" varicosity="false">
  <property name="Site">1 58</property>
  <point x="-4849.19" y="25062.21" z="-1.00" d="0.19" sid="S1"/>
</marker>
<marker type="Dot" color="#FF8040" name="Marker 1" varicosity="false">
  <property name="Site">1 58</property>
  <point x="-4747.15" y="25027.36" z="-1.00" d="0.19" sid="S1"/>
</marker>
<marker type="Dot" color="#FF8040" name="Marker 1" varicosity="false">
  <property name="Site">1 58</property>
  <point x="-4703.08" y="24981.37" z="-1.00" d="0.19" sid="S1"/>
</marker>
<marker type="Dot" color="#FF8040" name="Marker 1" varicosity="false">
  <property name="Site">1 58</property>
  <point x="-4588.75" y="25086.87" z="-1.00" d="0.19" sid="S1"/>
</marker>
<marker type="Dot" color="#FF8040" name="Marker 1" varicosity="false">
  <property name="Site">1 58</property>
  <point x="-4673.38" y="25053.29" z="-1.00" d="0.19" sid="S1"/>
</marker>
<marker type="Dot" color="#FF8040" name="Marker 1" varicosity="false">
  <property name="Site">1 58</property>
  <point x="-4518.12" y="25052.26" z="-1.00" d="0.19" sid="S1"/>
</marker>
<marker type="Dot" color="#FF8040" name="Marker 1" varicosity="false">
  <property name="Site">1 58</property>
  <point x="-4645.11" y="25027.12" z="-1.00" d="0.19" sid="S1"/>
</marker>
<marker type="Dot" color="#FF8040" name="Marker 1" varicosity="false">
  <property name="Site">1 58</property>
  <point x="-4649.55" y="24870.41" z="-1.00" d="0.19" sid="S1"/>
</marker>
<marker type="Dot" color="#FF8040" name="Marker 1" varicosity="false">
  <property name="Site">1 59</property>
  <point x="-1892.57" y="25104.04" z="-1.00" d="0.19" sid="S1"/>
</marker>
<marker type="Dot" color="#FF8040" name="Marker 1" varicosity="false">
  <property name="Site">1 59</property>
  <point x="-1721.04" y="25023.63" z="-1.00" d="0.19" sid="S1"/>
</marker>
<marker type="Dot" color="#FF8040" name="Marker 1" varicosity="false">
  <property name="Site">1 59</property>
  <point x="-1828.82" y="25065.05" z="-1.00" d="0.19" sid="S1"/>
</marker>
<marker type="Dot" color="#FF8040" name="Marker 1" varicosity="false">
  <property name="Site">1 59</property>
  <point x="-1682.34" y="25058.84" z="-1.00" d="0.19" sid="S1"/>
</marker>
<marker type="Dot" color="#FF8040" name="Marker 1" varicosity="false">
  <property name="Site">1 59</property>
  <point x="-1836.41" y="24915.22" z="-1.00" d="0.19" sid="S1"/>
</marker>
<marker type="Dot" color="#FF8040" name="Marker 1" varicosity="false">
  <property name="Site">1 59</property>
  <point x="-1743.08" y="24929.27" z="-1.00" d="0.19" sid="S1"/>
</marker>
<marker type="Dot" color="#FF8040" name="Marker 1" varicosity="false">
  <property name="Site">1 59</property>
  <point x="-1674.91" y="24859.01" z="-1.00" d="0.19" sid="S1"/>
</marker>
<marker type="Dot" color="#FF8040" name="Marker 1" varicosity="false">
  <property name="Site">1 59</property>
  <point x="-1722.51" y="24843.14" z="-1.00" d="0.19" sid="S1"/>
</marker>
<marker type="Dot" color="#FF8040" name="Marker 1" varicosity="false">
  <property name="Site">1 59</property>
  <point x="-1646.21" y="25069.38" z="-1.00" d="0.19" sid="S1"/>
</marker>
<marker type="Dot" color="#FF8040" name="Marker 1" varicosity="false">
  <property name="Site">1 59</property>
  <point x="-1675.65" y="25098.07" z="-1.00" d="0.19" sid="S1"/>
</marker>
<marker type="Dot" color="#FF8040" name="Marker 1" varicosity="false">
  <property name="Site">1 60</property>
  <point x="1179.92" y="25128.53" z="-1.00" d="0.19" sid="S1"/>
</marker>
<marker type="Dot" color="#FF8040" name="Marker 1" varicosity="false">
  <property name="Site">1 60</property>
  <point x="1268.62" y="25107.18" z="-1.00" d="0.19" sid="S1"/>
</marker>
<marker type="Dot" color="#FF8040" name="Marker 1" varicosity="false">
  <property name="Site">1 60</property>
  <point x="1158.06" y="25052.72" z="-1.00" d="0.19" sid="S1"/>
</marker>
<marker type="Dot" color="#FF8040" name="Marker 1" varicosity="false">
  <property name="Site">1 60</property>
  <point x="1233.25" y="25025.72" z="-1.00" d="0.19" sid="S1"/>
</marker>
<marker type="Dot" color="#FF8040" name="Marker 1" varicosity="false">
  <property name="Site">1 60</property>
  <point x="1230.34" y="24925.38" z="-1.00" d="0.19" sid="S1"/>
</marker>
<marker type="Dot" color="#FF8040" name="Marker 1" varicosity="false">
  <property name="Site">1 60</property>
  <point x="1188.30" y="24914.44" z="-1.00" d="0.19" sid="S1"/>
</marker>
<marker type="Dot" color="#FF8040" name="Marker 1" varicosity="false">
  <property name="Site">1 60</property>
  <point x="1353.18" y="25001.37" z="-1.00" d="0.19" sid="S1"/>
</marker>
<marker type="Dot" color="#FF8040" name="Marker 1" varicosity="false">
  <property name="Site">1 61</property>
  <point x="4265.66" y="25191.96" z="-1.00" d="0.19" sid="S1"/>
</marker>
<marker type="Dot" color="#FF8040" name="Marker 1" varicosity="false">
  <property name="Site">1 61</property>
  <point x="4277.69" y="25109.48" z="-1.00" d="0.19" sid="S1"/>
</marker>
<marker type="Dot" color="#FF8040" name="Marker 1" varicosity="false">
  <property name="Site">1 61</property>
  <point x="4158.06" y="25083.75" z="-1.00" d="0.19" sid="S1"/>
</marker>
<marker type="Dot" color="#FF8040" name="Marker 1" varicosity="false">
  <property name="Site">1 61</property>
  <point x="4137.14" y="25082.84" z="-1.00" d="0.19" sid="S1"/>
</marker>
<marker type="Dot" color="#FF8040" name="Marker 1" varicosity="false">
  <property name="Site">1 61</property>
  <point x="4373.81" y="24909.32" z="-1.00" d="0.19" sid="S1"/>
</marker>
<marker type="Dot" color="#FF8040" name="Marker 1" varicosity="false">
  <property name="Site">1 61</property>
  <point x="4406.08" y="24939.85" z="-1.00" d="0.19" sid="S1"/>
</marker>
<marker type="Dot" color="#FF8040" name="Marker 1" varicosity="false">
  <property name="Site">1 61</property>
  <point x="4394.92" y="25108.88" z="-1.00" d="0.19" sid="S1"/>
</marker>
<marker type="Dot" color="#FF8040" name="Marker 1" varicosity="false">
  <property name="Site">1 61</property>
  <point x="4452.44" y="24975.91" z="-1.00" d="0.19" sid="S1"/>
</marker>
<marker type="Dot" color="#FF8040" name="Marker 1" varicosity="false">
  <property name="Site">1 62</property>
  <point x="7234.97" y="25190.99" z="-1.00" d="0.19" sid="S1"/>
</marker>
<marker type="Dot" color="#FF8040" name="Marker 1" varicosity="false">
  <property name="Site">1 62</property>
  <point x="7255.52" y="25081.31" z="-1.00" d="0.19" sid="S1"/>
</marker>
<marker type="Dot" color="#FF8040" name="Marker 1" varicosity="false">
  <property name="Site">1 62</property>
  <point x="7145.57" y="25024.47" z="-1.00" d="0.19" sid="S1"/>
</marker>
<marker type="Dot" color="#FF8040" name="Marker 1" varicosity="false">
  <property name="Site">1 62</property>
  <point x="7192.42" y="25002.39" z="-1.00" d="0.19" sid="S1"/>
</marker>
<marker type="Dot" color="#FF8040" name="Marker 1" varicosity="false">
  <property name="Site">1 62</property>
  <point x="7133.17" y="24981.77" z="-1.00" d="0.19" sid="S1"/>
</marker>
<marker type="Dot" color="#FF8040" name="Marker 1" varicosity="false">
  <property name="Site">1 62</property>
  <point x="7312.98" y="24904.78" z="-1.00" d="0.19" sid="S1"/>
</marker>
<marker type="Dot" color="#FF8040" name="Marker 1" varicosity="false">
  <property name="Site">1 62</property>
  <point x="7123.35" y="24870.29" z="-1.00" d="0.19" sid="S1"/>
</marker>
<marker type="Dot" color="#FF8040" name="Marker 1" varicosity="false">
  <property name="Site">1 62</property>
  <point x="7175.02" y="24916.82" z="-1.00" d="0.19" sid="S1"/>
</marker>
<marker type="Dot" color="#FF8040" name="Marker 1" varicosity="false">
  <property name="Site">1 62</property>
  <point x="7339.48" y="24989.20" z="-1.00" d="0.19" sid="S1"/>
</marker>
<marker type="Dot" color="#FF8040" name="Marker 1" varicosity="false">
  <property name="Site">1 62</property>
  <point x="7366.89" y="25034.27" z="-1.00" d="0.19" sid="S1"/>
</marker>
<marker type="Dot" color="#FF8040" name="Marker 1" varicosity="false">
  <property name="Site">1 62</property>
  <point x="7346.28" y="25121.25" z="-1.00" d="0.19" sid="S1"/>
</marker>
<marker type="Dot" color="#FF8040" name="Marker 1" varicosity="false">
  <property name="Site">1 62</property>
  <point x="7274.06" y="25217.23" z="-1.00" d="0.19" sid="S1"/>
</marker>
<marker type="Dot" color="#FF8040" name="Marker 1" varicosity="false">
  <property name="Site">1 63</property>
  <point x="10214.15" y="25170.25" z="-1.00" d="0.19" sid="S1"/>
</marker>
<marker type="Dot" color="#FF8040" name="Marker 1" varicosity="false">
  <property name="Site">1 63</property>
  <point x="10153.96" y="25101.63" z="-1.00" d="0.19" sid="S1"/>
</marker>
<marker type="Dot" color="#FF8040" name="Marker 1" varicosity="false">
  <property name="Site">1 63</property>
  <point x="10245.26" y="25137.22" z="-1.00" d="0.19" sid="S1"/>
</marker>
<marker type="Dot" color="#FF8040" name="Marker 1" varicosity="false">
  <property name="Site">1 63</property>
  <point x="10243.41" y="25002.13" z="-1.00" d="0.19" sid="S1"/>
</marker>
<marker type="Dot" color="#FF8040" name="Marker 1" varicosity="false">
  <property name="Site">1 63</property>
  <point x="10121.37" y="24995.37" z="-1.00" d="0.19" sid="S1"/>
</marker>
<marker type="Dot" color="#FF8040" name="Marker 1" varicosity="false">
  <property name="Site">1 63</property>
  <point x="10197.85" y="24982.99" z="-1.00" d="0.19" sid="S1"/>
</marker>
<marker type="Dot" color="#FF8040" name="Marker 1" varicosity="false">
  <property name="Site">1 63</property>
  <point x="10295.19" y="24896.76" z="-1.00" d="0.19" sid="S1"/>
</marker>
<marker type="Dot" color="#FF8040" name="Marker 1" varicosity="false">
  <property name="Site">1 63</property>
  <point x="10202.22" y="24903.69" z="-1.00" d="0.19" sid="S1"/>
</marker>
<marker type="Dot" color="#FF8040" name="Marker 1" varicosity="false">
  <property name="Site">1 63</property>
  <point x="10328.89" y="24967.10" z="-1.00" d="0.19" sid="S1"/>
</marker>
<marker type="Dot" color="#FF8040" name="Marker 1" varicosity="false">
  <property name="Site">1 63</property>
  <point x="10411.06" y="25108.73" z="-1.00" d="0.19" sid="S1"/>
</marker>
<marker type="Dot" color="#FF8040" name="Marker 1" varicosity="false">
  <property name="Site">1 63</property>
  <point x="10280.14" y="25120.40" z="-1.00" d="0.19" sid="S1"/>
</marker>
<marker type="Dot" color="#FF8040" name="Marker 1" varicosity="false">
  <property name="Site">1 63</property>
  <point x="10410.32" y="25189.42" z="-1.00" d="0.19" sid="S1"/>
</marker>
<marker type="Dot" color="#FF8040" name="Marker 1" varicosity="false">
  <property name="Site">1 63</property>
  <point x="10429.58" y="25187.23" z="-1.00" d="0.19" sid="S1"/>
</marker>
<marker type="Dot" color="#FF8040" name="Marker 1" varicosity="false">
  <property name="Site">1 63</property>
  <point x="10343.64" y="24837.63" z="-1.00" d="0.19" sid="S1"/>
</marker>
<marker type="Dot" color="#FF8040" name="Marker 1" varicosity="false">
  <property name="Site">1 63</property>
  <point x="10436.05" y="24925.59" z="-1.00" d="0.19" sid="S1"/>
</marker>
<marker type="Dot" color="#FF8040" name="Marker 1" varicosity="false">
  <property name="Site">1 64</property>
  <point x="13243.25" y="25118.14" z="-1.00" d="0.19" sid="S1"/>
</marker>
<marker type="Dot" color="#FF8040" name="Marker 1" varicosity="false">
  <property name="Site">1 64</property>
  <point x="13270.85" y="25144.42" z="-1.00" d="0.19" sid="S1"/>
</marker>
<marker type="Dot" color="#FF8040" name="Marker 1" varicosity="false">
  <property name="Site">1 64</property>
  <point x="13231.96" y="25008.68" z="-1.00" d="0.19" sid="S1"/>
</marker>
<marker type="Dot" color="#FF8040" name="Marker 1" varicosity="false">
  <property name="Site">1 64</property>
  <point x="13155.48" y="24985.14" z="-1.00" d="0.19" sid="S1"/>
</marker>
<marker type="Dot" color="#FF8040" name="Marker 1" varicosity="false">
  <property name="Site">1 64</property>
  <point x="13252.01" y="24914.12" z="-1.00" d="0.19" sid="S1"/>
</marker>
<marker type="Dot" color="#FF8040" name="Marker 1" varicosity="false">
  <property name="Site">1 64</property>
  <point x="13252.01" y="24937.30" z="-1.00" d="0.19" sid="S1"/>
</marker>
<marker type="Dot" color="#FF8040" name="Marker 1" varicosity="false">
  <property name="Site">1 64</property>
  <point x="13204.79" y="24846.79" z="-1.00" d="0.19" sid="S1"/>
</marker>
<marker type="Dot" color="#FF8040" name="Marker 1" varicosity="false">
  <property name="Site">1 64</property>
  <point x="13139.97" y="24852.26" z="-1.00" d="0.19" sid="S1"/>
</marker>
<marker type="Dot" color="#FF8040" name="Marker 1" varicosity="false">
  <property name="Site">1 64</property>
  <point x="13350.41" y="24889.81" z="-1.00" d="0.19" sid="S1"/>
</marker>
<marker type="Dot" color="#FF8040" name="Marker 1" varicosity="false">
  <property name="Site">1 64</property>
  <point x="13420.78" y="24882.32" z="-1.00" d="0.19" sid="S1"/>
</marker>
<marker type="Dot" color="#FF8040" name="Marker 1" varicosity="false">
  <property name="Site">1 64</property>
  <point x="13371.66" y="25186.39" z="-1.00" d="0.19" sid="S1"/>
</marker>
<marker type="Dot" color="#FF8040" name="Marker 1" varicosity="false">
  <property name="Site">1 64</property>
  <point x="13376.29" y="25225.08" z="-1.00" d="0.19" sid="S1"/>
</marker>
<marker type="Dot" color="#FF8040" name="Marker 1" varicosity="false">
  <property name="Site">1 64</property>
  <point x="13329.99" y="25227.45" z="-1.00" d="0.19" sid="S1"/>
</marker>
<marker type="Dot" color="#FF8040" name="Marker 1" varicosity="false">
  <property name="Site">1 64</property>
  <point x="13484.57" y="25223.48" z="-1.00" d="0.19" sid="S1"/>
</marker>
<marker type="Dot" color="#FF8040" name="Marker 1" varicosity="false">
  <property name="Site">1 65</property>
  <point x="16115.95" y="25220.15" z="-1.00" d="0.19" sid="S1"/>
</marker>
<marker type="Dot" color="#FF8040" name="Marker 1" varicosity="false">
  <property name="Site">1 65</property>
  <point x="16163.91" y="25211.94" z="-1.00" d="0.19" sid="S1"/>
</marker>
<marker type="Dot" color="#FF8040" name="Marker 1" varicosity="false">
  <property name="Site">1 65</property>
  <point x="16251.32" y="25094.06" z="-1.00" d="0.19" sid="S1"/>
</marker>
<marker type="Dot" color="#FF8040" name="Marker 1" varicosity="false">
  <property name="Site">1 65</property>
  <point x="16178.96" y="24896.55" z="-1.00" d="0.19" sid="S1"/>
</marker>
<marker type="Dot" color="#FF8040" name="Marker 1" varicosity="false">
  <property name="Site">1 65</property>
  <point x="16262.85" y="24892.72" z="-1.00" d="0.19" sid="S1"/>
</marker>
<marker type="Dot" color="#FF8040" name="Marker 1" varicosity="false">
  <property name="Site">1 65</property>
  <point x="16281.18" y="24907.86" z="-1.00" d="0.19" sid="S1"/>
</marker>
<marker type="Dot" color="#FF8040" name="Marker 1" varicosity="false">
  <property name="Site">1 65</property>
  <point x="16293.04" y="24842.88" z="-1.00" d="0.19" sid="S1"/>
</marker>
<marker type="Dot" color="#FF8040" name="Marker 1" varicosity="false">
  <property name="Site">1 65</property>
  <point x="16104.52" y="24832.11" z="-1.00" d="0.19" sid="S1"/>
</marker>
<marker type="Dot" color="#FF8040" name="Marker 1" varicosity="false">
  <property name="Site">1 65</property>
  <point x="16359.03" y="24835.03" z="-1.00" d="0.19" sid="S1"/>
</marker>
<marker type="Dot" color="#FF8040" name="Marker 1" varicosity="false">
  <property name="Site">1 65</property>
  <point x="16383.84" y="24843.06" z="-1.00" d="0.19" sid="S1"/>
</marker>
<marker type="Dot" color="#FF8040" name="Marker 1" varicosity="false">
  <property name="Site">1 65</property>
  <point x="16317.92" y="24932.84" z="-1.00" d="0.19" sid="S1"/>
</marker>
<marker type="Dot" color="#FF8040" name="Marker 1" varicosity="false">
  <property name="Site">1 65</property>
  <point x="16352.17" y="24991.63" z="-1.00" d="0.19" sid="S1"/>
</marker>
<marker type="Dot" color="#FF8040" name="Marker 1" varicosity="false">
  <property name="Site">1 65</property>
  <point x="16449.97" y="25180.43" z="-1.00" d="0.19" sid="S1"/>
</marker>
<marker type="Dot" color="#FF8040" name="Marker 1" varicosity="false">
  <property name="Site">1 65</property>
  <point x="16485.76" y="25033.01" z="-1.00" d="0.19" sid="S1"/>
</marker>
<marker type="Dot" color="#FF8040" name="Marker 1" varicosity="false">
  <property name="Site">1 66</property>
  <point x="19133.83" y="25189.91" z="-1.00" d="0.19" sid="S1"/>
</marker>
<marker type="Dot" color="#FF8040" name="Marker 1" varicosity="false">
  <property name="Site">1 66</property>
  <point x="19242.34" y="25087.90" z="-1.00" d="0.19" sid="S1"/>
</marker>
<marker type="Dot" color="#FF8040" name="Marker 1" varicosity="false">
  <property name="Site">1 66</property>
  <point x="19171.42" y="25165.64" z="-1.00" d="0.19" sid="S1"/>
</marker>
<marker type="Dot" color="#FF8040" name="Marker 1" varicosity="false">
  <property name="Site">1 66</property>
  <point x="19330.49" y="25161.44" z="-1.00" d="0.19" sid="S1"/>
</marker>
<marker type="Dot" color="#FF8040" name="Marker 1" varicosity="false">
  <property name="Site">1 66</property>
  <point x="19301.79" y="25003.23" z="-1.00" d="0.19" sid="S1"/>
</marker>
<marker type="Dot" color="#FF8040" name="Marker 1" varicosity="false">
  <property name="Site">1 66</property>
  <point x="19317.71" y="25013.27" z="-1.00" d="0.19" sid="S1"/>
</marker>
<marker type="Dot" color="#FF8040" name="Marker 1" varicosity="false">
  <property name="Site">1 66</property>
  <point x="19195.31" y="24875.68" z="-1.00" d="0.19" sid="S1"/>
</marker>
<marker type="Dot" color="#FF8040" name="Marker 1" varicosity="false">
  <property name="Site">1 66</property>
  <point x="19095.68" y="24853.78" z="-1.00" d="0.19" sid="S1"/>
</marker>
<marker type="Dot" color="#FF8040" name="Marker 1" varicosity="false">
  <property name="Site">1 66</property>
  <point x="19098.09" y="24896.85" z="-1.00" d="0.19" sid="S1"/>
</marker>
<marker type="Dot" color="#FF8040" name="Marker 1" varicosity="false">
  <property name="Site">1 66</property>
  <point x="19195.86" y="24911.08" z="-1.00" d="0.19" sid="S1"/>
</marker>
<marker type="Dot" color="#FF8040" name="Marker 1" varicosity="false">
  <property name="Site">1 66</property>
  <point x="19339.08" y="25208.43" z="-1.00" d="0.19" sid="S1"/>
</marker>
<marker type="Dot" color="#FF8040" name="Marker 1" varicosity="false">
  <property name="Site">1 66</property>
  <point x="19489.00" y="24990.74" z="-1.00" d="0.19" sid="S1"/>
</marker>
<marker type="Dot" color="#FF8040" name="Marker 1" varicosity="false">
  <property name="Site">1 67</property>
  <point x="22176.18" y="25127.68" z="-1.00" d="0.19" sid="S1"/>
</marker>
<marker type="Dot" color="#FF8040" name="Marker 1" varicosity="false">
  <property name="Site">1 67</property>
  <point x="22154.70" y="25164.36" z="-1.00" d="0.19" sid="S1"/>
</marker>
<marker type="Dot" color="#FF8040" name="Marker 1" varicosity="false">
  <property name="Site">1 67</property>
  <point x="22249.70" y="25179.87" z="-1.00" d="0.19" sid="S1"/>
</marker>
<marker type="Dot" color="#FF8040" name="Marker 1" varicosity="false">
  <property name="Site">1 67</property>
  <point x="22275.81" y="25197.57" z="-1.00" d="0.19" sid="S1"/>
</marker>
<marker type="Dot" color="#FF8040" name="Marker 1" varicosity="false">
  <property name="Site">1 67</property>
  <point x="22247.48" y="25225.13" z="-1.00" d="0.19" sid="S1"/>
</marker>
<marker type="Dot" color="#FF8040" name="Marker 1" varicosity="false">
  <property name="Site">1 67</property>
  <point x="22156.05" y="24993.57" z="-1.00" d="0.19" sid="S1"/>
</marker>
<marker type="Dot" color="#FF8040" name="Marker 1" varicosity="false">
  <property name="Site">1 67</property>
  <point x="22194.01" y="25041.74" z="-1.00" d="0.19" sid="S1"/>
</marker>
<marker type="Dot" color="#FF8040" name="Marker 1" varicosity="false">
  <property name="Site">1 67</property>
  <point x="22287.16" y="24871.36" z="-1.00" d="0.19" sid="S1"/>
</marker>
<marker type="Dot" color="#FF8040" name="Marker 1" varicosity="false">
  <property name="Site">1 67</property>
  <point x="22175.31" y="24896.18" z="-1.00" d="0.19" sid="S1"/>
</marker>
<marker type="Dot" color="#FF8040" name="Marker 1" varicosity="false">
  <property name="Site">1 67</property>
  <point x="22381.59" y="24862.99" z="-1.00" d="0.19" sid="S1"/>
</marker>
<marker type="Dot" color="#FF8040" name="Marker 1" varicosity="false">
  <property name="Site">1 67</property>
  <point x="22400.48" y="24853.32" z="-1.00" d="0.19" sid="S1"/>
</marker>
<marker type="Dot" color="#FF8040" name="Marker 1" varicosity="false">
  <property name="Site">1 67</property>
  <point x="22387.70" y="24924.10" z="-1.00" d="0.19" sid="S1"/>
</marker>
<marker type="Dot" color="#FF8040" name="Marker 1" varicosity="false">
  <property name="Site">1 67</property>
  <point x="22387.89" y="25093.82" z="-1.00" d="0.19" sid="S1"/>
</marker>
<marker type="Dot" color="#FF8040" name="Marker 1" varicosity="false">
  <property name="Site">1 68</property>
  <point x="25123.54" y="25174.08" z="-1.00" d="0.19" sid="S1"/>
</marker>
<marker type="Dot" color="#FF8040" name="Marker 1" varicosity="false">
  <property name="Site">1 68</property>
  <point x="25148.36" y="25221.71" z="-1.00" d="0.19" sid="S1"/>
</marker>
<marker type="Dot" color="#FF8040" name="Marker 1" varicosity="false">
  <property name="Site">1 68</property>
  <point x="25202.80" y="25181.01" z="-1.00" d="0.19" sid="S1"/>
</marker>
<marker type="Dot" color="#FF8040" name="Marker 1" varicosity="false">
  <property name="Site">1 68</property>
  <point x="25229.28" y="25052.22" z="-1.00" d="0.19" sid="S1"/>
</marker>
<marker type="Dot" color="#FF8040" name="Marker 1" varicosity="false">
  <property name="Site">1 68</property>
  <point x="25262.06" y="24990.91" z="-1.00" d="0.19" sid="S1"/>
</marker>
<marker type="Dot" color="#FF8040" name="Marker 1" varicosity="false">
  <property name="Site">1 68</property>
  <point x="25318.36" y="25007.88" z="-1.00" d="0.19" sid="S1"/>
</marker>
<marker type="Dot" color="#FF8040" name="Marker 1" varicosity="false">
  <property name="Site">1 68</property>
  <point x="25205.02" y="24987.26" z="-1.00" d="0.19" sid="S1"/>
</marker>
<marker type="Dot" color="#FF8040" name="Marker 1" varicosity="false">
  <property name="Site">1 68</property>
  <point x="25094.84" y="25053.14" z="-1.00" d="0.19" sid="S1"/>
</marker>
<marker type="Dot" color="#FF8040" name="Marker 1" varicosity="false">
  <property name="Site">1 68</property>
  <point x="25229.47" y="24931.95" z="-1.00" d="0.19" sid="S1"/>
</marker>
<marker type="Dot" color="#FF8040" name="Marker 1" varicosity="false">
  <property name="Site">1 68</property>
  <point x="25212.06" y="24900.20" z="-1.00" d="0.19" sid="S1"/>
</marker>
<marker type="Dot" color="#FF8040" name="Marker 1" varicosity="false">
  <property name="Site">1 68</property>
  <point x="25136.50" y="24900.75" z="-1.00" d="0.19" sid="S1"/>
</marker>
<marker type="Dot" color="#FF8040" name="Marker 1" varicosity="false">
  <property name="Site">1 68</property>
  <point x="25134.10" y="24876.84" z="-1.00" d="0.19" sid="S1"/>
</marker>
<marker type="Dot" color="#FF8040" name="Marker 1" varicosity="false">
  <property name="Site">1 68</property>
  <point x="25290.95" y="24911.88" z="-1.00" d="0.19" sid="S1"/>
</marker>
<marker type="Dot" color="#FF8040" name="Marker 1" varicosity="false">
  <property name="Site">1 68</property>
  <point x="25128.36" y="24835.60" z="-1.00" d="0.19" sid="S1"/>
</marker>
<marker type="Dot" color="#FF8040" name="Marker 1" varicosity="false">
  <property name="Site">1 68</property>
  <point x="25368.49" y="24877.75" z="-1.00" d="0.19" sid="S1"/>
</marker>
<marker type="Dot" color="#FF8040" name="Marker 1" varicosity="false">
  <property name="Site">1 68</property>
  <point x="25356.08" y="24884.32" z="-1.00" d="0.19" sid="S1"/>
</marker>
<marker type="Dot" color="#FF8040" name="Marker 1" varicosity="false">
  <property name="Site">1 68</property>
  <point x="25437.99" y="24931.31" z="-1.00" d="0.19" sid="S1"/>
</marker>
<marker type="Dot" color="#FF8040" name="Marker 1" varicosity="false">
  <property name="Site">1 68</property>
  <point x="25431.69" y="25011.60" z="-1.00" d="0.19" sid="S1"/>
</marker>
<marker type="Dot" color="#FF8040" name="Marker 1" varicosity="false">
  <property name="Site">1 68</property>
  <point x="25337.80" y="25057.41" z="-1.00" d="0.19" sid="S1"/>
</marker>
<marker type="Dot" color="#FF8040" name="Marker 1" varicosity="false">
  <property name="Site">1 68</property>
  <point x="25328.54" y="25102.37" z="-1.00" d="0.19" sid="S1"/>
</marker>
<marker type="Dot" color="#FF8040" name="Marker 1" varicosity="false">
  <property name="Site">1 68</property>
  <point x="25277.24" y="25133.39" z="-1.00" d="0.19" sid="S1"/>
</marker>
<marker type="Dot" color="#FF8040" name="Marker 1" varicosity="false">
  <property name="Site">1 68</property>
  <point x="25369.28" y="25178.69" z="-1.00" d="0.19" sid="S1"/>
</marker>
<marker type="Dot" color="#FF8040" name="Marker 1" varicosity="false">
  <property name="Site">1 68</property>
  <point x="25309.10" y="25209.71" z="-1.00" d="0.19" sid="S1"/>
</marker>
<marker type="Dot" color="#FF8040" name="Marker 1" varicosity="false">
  <property name="Site">1 68</property>
  <point x="25452.45" y="25180.56" z="-1.00" d="0.19" sid="S1"/>
</marker>
<marker type="Dot" color="#FF8040" name="Marker 1" varicosity="false">
  <property name="Site">1 69</property>
  <point x="22206.50" y="22197.57" z="-1.00" d="0.19" sid="S1"/>
</marker>
<marker type="Dot" color="#FF8040" name="Marker 1" varicosity="false">
  <property name="Site">1 69</property>
  <point x="22240.21" y="22215.46" z="-1.00" d="0.19" sid="S1"/>
</marker>
<marker type="Dot" color="#FF8040" name="Marker 1" varicosity="false">
  <property name="Site">1 69</property>
  <point x="22186.50" y="22105.78" z="-1.00" d="0.19" sid="S1"/>
</marker>
<marker type="Dot" color="#FF8040" name="Marker 1" varicosity="false">
  <property name="Site">1 69</property>
  <point x="22200.95" y="22132.61" z="-1.00" d="0.19" sid="S1"/>
</marker>
<marker type="Dot" color="#FF8040" name="Marker 1" varicosity="false">
  <property name="Site">1 69</property>
  <point x="22184.84" y="22057.97" z="-1.00" d="0.19" sid="S1"/>
</marker>
<marker type="Dot" color="#FF8040" name="Marker 1" varicosity="false">
  <property name="Site">1 69</property>
  <point x="22172.62" y="21999.43" z="-1.00" d="0.19" sid="S1"/>
</marker>
<marker type="Dot" color="#FF8040" name="Marker 1" varicosity="false">
  <property name="Site">1 69</property>
  <point x="22267.06" y="21981.73" z="-1.00" d="0.19" sid="S1"/>
</marker>
<marker type="Dot" color="#FF8040" name="Marker 1" varicosity="false">
  <property name="Site">1 69</property>
  <point x="22099.10" y="21911.59" z="-1.00" d="0.19" sid="S1"/>
</marker>
<marker type="Dot" color="#FF8040" name="Marker 1" varicosity="false">
  <property name="Site">1 69</property>
  <point x="22095.02" y="21930.75" z="-1.00" d="0.19" sid="S1"/>
</marker>
<marker type="Dot" color="#FF8040" name="Marker 1" varicosity="false">
  <property name="Site">1 69</property>
  <point x="22372.48" y="21864.69" z="-1.00" d="0.19" sid="S1"/>
</marker>
<marker type="Dot" color="#FF8040" name="Marker 1" varicosity="false">
  <property name="Site">1 69</property>
  <point x="22334.89" y="21835.13" z="-1.00" d="0.19" sid="S1"/>
</marker>
<marker type="Dot" color="#FF8040" name="Marker 1" varicosity="false">
  <property name="Site">1 69</property>
  <point x="22313.40" y="21894.99" z="-1.00" d="0.19" sid="S1"/>
</marker>
<marker type="Dot" color="#FF8040" name="Marker 1" varicosity="false">
  <property name="Site">1 69</property>
  <point x="22373.04" y="21935.13" z="-1.00" d="0.19" sid="S1"/>
</marker>
<marker type="Dot" color="#FF8040" name="Marker 1" varicosity="false">
  <property name="Site">1 69</property>
  <point x="22424.89" y="21890.97" z="-1.00" d="0.19" sid="S1"/>
</marker>
<marker type="Dot" color="#FF8040" name="Marker 1" varicosity="false">
  <property name="Site">1 69</property>
  <point x="22331.74" y="22006.70" z="-1.00" d="0.19" sid="S1"/>
</marker>
<marker type="Dot" color="#FF8040" name="Marker 1" varicosity="false">
  <property name="Site">1 69</property>
  <point x="22371.18" y="22062.72" z="-1.00" d="0.19" sid="S1"/>
</marker>
<marker type="Dot" color="#FF8040" name="Marker 1" varicosity="false">
  <property name="Site">1 69</property>
  <point x="22309.52" y="22058.89" z="-1.00" d="0.19" sid="S1"/>
</marker>
<marker type="Dot" color="#FF8040" name="Marker 1" varicosity="false">
  <property name="Site">1 69</property>
  <point x="22415.02" y="22122.74" z="-1.00" d="0.19" sid="S1"/>
</marker>
<marker type="Dot" color="#FF8040" name="Marker 1" varicosity="false">
  <property name="Site">1 69</property>
  <point x="22420.21" y="22151.21" z="-1.00" d="0.19" sid="S1"/>
</marker>
<marker type="Dot" color="#FF8040" name="Marker 1" varicosity="false">
  <property name="Site">1 69</property>
  <point x="22474.03" y="21980.21" z="-1.00" d="0.19" sid="S1"/>
</marker>
<marker type="Dot" color="#FF8040" name="Marker 1" varicosity="false">
  <property name="Site">1 70</property>
  <point x="19104.85" y="22089.31" z="-1.00" d="0.19" sid="S1"/>
</marker>
<marker type="Dot" color="#FF8040" name="Marker 1" varicosity="false">
  <property name="Site">1 70</property>
  <point x="19113.00" y="22127.45" z="-1.00" d="0.19" sid="S1"/>
</marker>
<marker type="Dot" color="#FF8040" name="Marker 1" varicosity="false">
  <property name="Site">1 70</property>
  <point x="19168.00" y="22127.82" z="-1.00" d="0.19" sid="S1"/>
</marker>
<marker type="Dot" color="#FF8040" name="Marker 1" varicosity="false">
  <property name="Site">1 70</property>
  <point x="19193.93" y="22203.18" z="-1.00" d="0.19" sid="S1"/>
</marker>
<marker type="Dot" color="#FF8040" name="Marker 1" varicosity="false">
  <property name="Site">1 70</property>
  <point x="19229.85" y="22201.36" z="-1.00" d="0.19" sid="S1"/>
</marker>
<marker type="Dot" color="#FF8040" name="Marker 1" varicosity="false">
  <property name="Site">1 70</property>
  <point x="19284.48" y="22184.57" z="-1.00" d="0.19" sid="S1"/>
</marker>
<marker type="Dot" color="#FF8040" name="Marker 1" varicosity="false">
  <property name="Site">1 70</property>
  <point x="19270.59" y="22090.59" z="-1.00" d="0.19" sid="S1"/>
</marker>
<marker type="Dot" color="#FF8040" name="Marker 1" varicosity="false">
  <property name="Site">1 70</property>
  <point x="19364.48" y="22134.75" z="-1.00" d="0.19" sid="S1"/>
</marker>
<marker type="Dot" color="#FF8040" name="Marker 1" varicosity="false">
  <property name="Site">1 70</property>
  <point x="19176.15" y="22006.14" z="-1.00" d="0.19" sid="S1"/>
</marker>
<marker type="Dot" color="#FF8040" name="Marker 1" varicosity="false">
  <property name="Site">1 70</property>
  <point x="19283.93" y="21924.88" z="-1.00" d="0.19" sid="S1"/>
</marker>
<marker type="Dot" color="#FF8040" name="Marker 1" varicosity="false">
  <property name="Site">1 70</property>
  <point x="19360.59" y="21976.71" z="-1.00" d="0.19" sid="S1"/>
</marker>
<marker type="Dot" color="#FF8040" name="Marker 1" varicosity="false">
  <property name="Site">1 70</property>
  <point x="19189.85" y="21921.41" z="-1.00" d="0.19" sid="S1"/>
</marker>
<marker type="Dot" color="#FF8040" name="Marker 1" varicosity="false">
  <property name="Site">1 70</property>
  <point x="19308.67" y="21901.10" z="-1.00" d="0.19" sid="S1"/>
</marker>
<marker type="Dot" color="#FF8040" name="Marker 1" varicosity="false">
  <property name="Site">1 70</property>
  <point x="19380.34" y="21843.61" z="-1.00" d="0.19" sid="S1"/>
</marker>
<marker type="Dot" color="#FF8040" name="Marker 1" varicosity="false">
  <property name="Site">1 70</property>
  <point x="19318.49" y="21851.10" z="-1.00" d="0.19" sid="S1"/>
</marker>
<marker type="Dot" color="#FF8040" name="Marker 1" varicosity="false">
  <property name="Site">1 70</property>
  <point x="19428.65" y="22199.00" z="-1.00" d="0.19" sid="S1"/>
</marker>
<marker type="Dot" color="#FF8040" name="Marker 1" varicosity="false">
  <property name="Site">1 70</property>
  <point x="19473.29" y="22167.80" z="-1.00" d="0.19" sid="S1"/>
</marker>
<marker type="Dot" color="#FF8040" name="Marker 1" varicosity="false">
  <property name="Site">1 70</property>
  <point x="19426.80" y="22166.89" z="-1.00" d="0.19" sid="S1"/>
</marker>
<marker type="Dot" color="#FF8040" name="Marker 1" varicosity="false">
  <property name="Site">1 71</property>
  <point x="16178.79" y="22187.39" z="-1.00" d="0.19" sid="S1"/>
</marker>
<marker type="Dot" color="#FF8040" name="Marker 1" varicosity="false">
  <property name="Site">1 71</property>
  <point x="16313.42" y="21990.97" z="-1.00" d="0.19" sid="S1"/>
</marker>
<marker type="Dot" color="#FF8040" name="Marker 1" varicosity="false">
  <property name="Site">1 71</property>
  <point x="16209.53" y="22004.66" z="-1.00" d="0.19" sid="S1"/>
</marker>
<marker type="Dot" color="#FF8040" name="Marker 1" varicosity="false">
  <property name="Site">1 71</property>
  <point x="16247.68" y="22132.21" z="-1.00" d="0.19" sid="S1"/>
</marker>
<marker type="Dot" color="#FF8040" name="Marker 1" varicosity="false">
  <property name="Site">1 71</property>
  <point x="16390.53" y="21901.57" z="-1.00" d="0.19" sid="S1"/>
</marker>
<marker type="Dot" color="#FF8040" name="Marker 1" varicosity="false">
  <property name="Site">1 71</property>
  <point x="16428.12" y="21918.54" z="-1.00" d="0.19" sid="S1"/>
</marker>
<marker type="Dot" color="#FF8040" name="Marker 1" varicosity="false">
  <property name="Site">1 71</property>
  <point x="16328.12" y="21972.09" z="-1.00" d="0.19" sid="S1"/>
</marker>
<marker type="Dot" color="#FF8040" name="Marker 1" varicosity="false">
  <property name="Site">1 71</property>
  <point x="16357.75" y="22051.47" z="-1.00" d="0.19" sid="S1"/>
</marker>
<marker type="Dot" color="#FF8040" name="Marker 1" varicosity="false">
  <property name="Site">1 71</property>
  <point x="16433.54" y="22178.05" z="-1.00" d="0.19" sid="S1"/>
</marker>
<marker type="Dot" color="#FF8040" name="Marker 1" varicosity="false">
  <property name="Site">1 71</property>
  <point x="16486.05" y="21981.06" z="-1.00" d="0.19" sid="S1"/>
</marker>
<marker type="Dot" color="#FF8040" name="Marker 1" varicosity="false">
  <property name="Site">1 71</property>
  <point x="16441.23" y="21947.04" z="-1.00" d="0.19" sid="S1"/>
</marker>
<marker type="Dot" color="#FF8040" name="Marker 1" varicosity="false">
  <property name="Site">1 72</property>
  <point x="13264.00" y="22218.82" z="-1.00" d="0.19" sid="S1"/>
</marker>
<marker type="Dot" color="#FF8040" name="Marker 1" varicosity="false">
  <property name="Site">1 72</property>
  <point x="13249.37" y="22177.76" z="-1.00" d="0.19" sid="S1"/>
</marker>
<marker type="Dot" color="#FF8040" name="Marker 1" varicosity="false">
  <property name="Site">1 72</property>
  <point x="13315.48" y="22164.81" z="-1.00" d="0.19" sid="S1"/>
</marker>
<marker type="Dot" color="#FF8040" name="Marker 1" varicosity="false">
  <property name="Site">1 72</property>
  <point x="13253.81" y="22056.23" z="-1.00" d="0.19" sid="S1"/>
</marker>
<marker type="Dot" color="#FF8040" name="Marker 1" varicosity="false">
  <property name="Site">1 72</property>
  <point x="13266.22" y="22000.34" z="-1.00" d="0.19" sid="S1"/>
</marker>
<marker type="Dot" color="#FF8040" name="Marker 1" varicosity="false">
  <property name="Site">1 72</property>
  <point x="13313.63" y="22044.14" z="-1.00" d="0.19" sid="S1"/>
</marker>
<marker type="Dot" color="#FF8040" name="Marker 1" varicosity="false">
  <property name="Site">1 72</property>
  <point x="13212.33" y="22021.51" z="-1.00" d="0.19" sid="S1"/>
</marker>
<marker type="Dot" color="#FF8040" name="Marker 1" varicosity="false">
  <property name="Site">1 72</property>
  <point x="13205.53" y="21859.75" z="-1.00" d="0.19" sid="S1"/>
</marker>
<marker type="Dot" color="#FF8040" name="Marker 1" varicosity="false">
  <property name="Site">1 72</property>
  <point x="13278.30" y="21833.96" z="-1.00" d="0.19" sid="S1"/>
</marker>
<marker type="Dot" color="#FF8040" name="Marker 1" varicosity="false">
  <property name="Site">1 72</property>
  <point x="13438.41" y="22001.90" z="-1.00" d="0.19" sid="S1"/>
</marker>
<marker type="Dot" color="#FF8040" name="Marker 1" varicosity="false">
  <property name="Site">1 72</property>
  <point x="13394.57" y="22201.72" z="-1.00" d="0.19" sid="S1"/>
</marker>
<marker type="Dot" color="#FF8040" name="Marker 1" varicosity="false">
  <property name="Site">1 72</property>
  <point x="13491.72" y="22161.76" z="-1.00" d="0.19" sid="S1"/>
</marker>
<marker type="Dot" color="#FF8040" name="Marker 1" varicosity="false">
  <property name="Site">1 72</property>
  <point x="13439.32" y="22163.22" z="-1.00" d="0.19" sid="S1"/>
</marker>
<marker type="Dot" color="#FF8040" name="Marker 1" varicosity="false">
  <property name="Site">1 72</property>
  <point x="13452.01" y="22022.00" z="-1.00" d="0.19" sid="S1"/>
</marker>
<marker type="Dot" color="#FF8040" name="Marker 1" varicosity="false">
  <property name="Site">1 73</property>
  <point x="10234.40" y="22153.57" z="-1.00" d="0.19" sid="S1"/>
</marker>
<marker type="Dot" color="#FF8040" name="Marker 1" varicosity="false">
  <property name="Site">1 73</property>
  <point x="10146.80" y="22147.19" z="-1.00" d="0.19" sid="S1"/>
</marker>
<marker type="Dot" color="#FF8040" name="Marker 1" varicosity="false">
  <property name="Site">1 73</property>
  <point x="10169.77" y="22200.47" z="-1.00" d="0.19" sid="S1"/>
</marker>
<marker type="Dot" color="#FF8040" name="Marker 1" varicosity="false">
  <property name="Site">1 73</property>
  <point x="10258.47" y="22088.44" z="-1.00" d="0.19" sid="S1"/>
</marker>
<marker type="Dot" color="#FF8040" name="Marker 1" varicosity="false">
  <property name="Site">1 73</property>
  <point x="10184.58" y="22038.07" z="-1.00" d="0.19" sid="S1"/>
</marker>
<marker type="Dot" color="#FF8040" name="Marker 1" varicosity="false">
  <property name="Site">1 73</property>
  <point x="10195.05" y="21867.35" z="-1.00" d="0.19" sid="S1"/>
</marker>
<marker type="Dot" color="#FF8040" name="Marker 1" varicosity="false">
  <property name="Site">1 73</property>
  <point x="10118.20" y="21867.54" z="-1.00" d="0.19" sid="S1"/>
</marker>
<marker type="Dot" color="#FF8040" name="Marker 1" varicosity="false">
  <property name="Site">1 73</property>
  <point x="10343.21" y="21887.45" z="-1.00" d="0.19" sid="S1"/>
</marker>
<marker type="Dot" color="#FF8040" name="Marker 1" varicosity="false">
  <property name="Site">1 73</property>
  <point x="10363.03" y="21909.17" z="-1.00" d="0.19" sid="S1"/>
</marker>
<marker type="Dot" color="#FF8040" name="Marker 1" varicosity="false">
  <property name="Site">1 73</property>
  <point x="10379.51" y="21842.93" z="-1.00" d="0.19" sid="S1"/>
</marker>
<marker type="Dot" color="#FF8040" name="Marker 1" varicosity="false">
  <property name="Site">1 73</property>
  <point x="10334.14" y="21927.78" z="-1.00" d="0.19" sid="S1"/>
</marker>
<marker type="Dot" color="#FF8040" name="Marker 1" varicosity="false">
  <property name="Site">1 73</property>
  <point x="10354.65" y="22121.45" z="-1.00" d="0.19" sid="S1"/>
</marker>
<marker type="Dot" color="#FF8040" name="Marker 1" varicosity="false">
  <property name="Site">1 73</property>
  <point x="10366.87" y="22140.97" z="-1.00" d="0.19" sid="S1"/>
</marker>
<marker type="Dot" color="#FF8040" name="Marker 1" varicosity="false">
  <property name="Site">1 73</property>
  <point x="10338.11" y="22212.91" z="-1.00" d="0.19" sid="S1"/>
</marker>
<marker type="Dot" color="#FF8040" name="Marker 1" varicosity="false">
  <property name="Site">1 73</property>
  <point x="10273.67" y="22191.20" z="-1.00" d="0.19" sid="S1"/>
</marker>
<marker type="Dot" color="#FF8040" name="Marker 1" varicosity="false">
  <property name="Site">1 73</property>
  <point x="10350.61" y="21947.43" z="-1.00" d="0.19" sid="S1"/>
</marker>
<marker type="Dot" color="#FF8040" name="Marker 1" varicosity="false">
  <property name="Site">1 73</property>
  <point x="10468.38" y="21910.28" z="-1.00" d="0.19" sid="S1"/>
</marker>
<marker type="Dot" color="#FF8040" name="Marker 1" varicosity="false">
  <property name="Site">1 73</property>
  <point x="10429.87" y="21877.97" z="-1.00" d="0.19" sid="S1"/>
</marker>
<marker type="Dot" color="#FF8040" name="Marker 1" varicosity="false">
  <property name="Site">1 74</property>
  <point x="7128.26" y="22177.68" z="-1.00" d="0.19" sid="S1"/>
</marker>
<marker type="Dot" color="#FF8040" name="Marker 1" varicosity="false">
  <property name="Site">1 74</property>
  <point x="7099.92" y="22217.28" z="-1.00" d="0.19" sid="S1"/>
</marker>
<marker type="Dot" color="#FF8040" name="Marker 1" varicosity="false">
  <property name="Site">1 74</property>
  <point x="7149.74" y="22154.14" z="-1.00" d="0.19" sid="S1"/>
</marker>
<marker type="Dot" color="#FF8040" name="Marker 1" varicosity="false">
  <property name="Site">1 74</property>
  <point x="7136.69" y="22089.87" z="-1.00" d="0.19" sid="S1"/>
</marker>
<marker type="Dot" color="#FF8040" name="Marker 1" varicosity="false">
  <property name="Site">1 74</property>
  <point x="7205.58" y="21847.63" z="-1.00" d="0.19" sid="S1"/>
</marker>
<marker type="Dot" color="#FF8040" name="Marker 1" varicosity="false">
  <property name="Site">1 74</property>
  <point x="7143.17" y="21873.91" z="-1.00" d="0.19" sid="S1"/>
</marker>
<marker type="Dot" color="#FF8040" name="Marker 1" varicosity="false">
  <property name="Site">1 74</property>
  <point x="7288.91" y="21867.89" z="-1.00" d="0.19" sid="S1"/>
</marker>
<marker type="Dot" color="#FF8040" name="Marker 1" varicosity="false">
  <property name="Site">1 74</property>
  <point x="7358.61" y="22019.78" z="-1.00" d="0.19" sid="S1"/>
</marker>
<marker type="Dot" color="#FF8040" name="Marker 1" varicosity="false">
  <property name="Site">1 74</property>
  <point x="7257.69" y="22064.56" z="-1.00" d="0.19" sid="S1"/>
</marker>
<marker type="Dot" color="#FF8040" name="Marker 1" varicosity="false">
  <property name="Site">1 74</property>
  <point x="7330.83" y="22097.04" z="-1.00" d="0.19" sid="S1"/>
</marker>
<marker type="Dot" color="#FF8040" name="Marker 1" varicosity="false">
  <property name="Site">1 74</property>
  <point x="7336.71" y="22198.69" z="-1.00" d="0.19" sid="S1"/>
</marker>
<marker type="Dot" color="#FF8040" name="Marker 1" varicosity="false">
  <property name="Site">1 74</property>
  <point x="7479.91" y="22208.37" z="-1.00" d="0.19" sid="S1"/>
</marker>
<marker type="Dot" color="#FF8040" name="Marker 1" varicosity="false">
  <property name="Site">1 74</property>
  <point x="7479.96" y="22118.41" z="-1.00" d="0.19" sid="S1"/>
</marker>
<marker type="Dot" color="#FF8040" name="Marker 1" varicosity="false">
  <property name="Site">1 74</property>
  <point x="7469.40" y="22089.03" z="-1.00" d="0.19" sid="S1"/>
</marker>
<marker type="Dot" color="#FF8040" name="Marker 1" varicosity="false">
  <property name="Site">1 74</property>
  <point x="7482.92" y="22062.57" z="-1.00" d="0.19" sid="S1"/>
</marker>
<marker type="Dot" color="#FF8040" name="Marker 1" varicosity="false">
  <property name="Site">1 75</property>
  <point x="4266.40" y="22086.24" z="-1.00" d="0.19" sid="S1"/>
</marker>
<marker type="Dot" color="#FF8040" name="Marker 1" varicosity="false">
  <property name="Site">1 75</property>
  <point x="4165.48" y="22165.81" z="-1.00" d="0.19" sid="S1"/>
</marker>
<marker type="Dot" color="#FF8040" name="Marker 1" varicosity="false">
  <property name="Site">1 75</property>
  <point x="4181.22" y="22179.68" z="-1.00" d="0.19" sid="S1"/>
</marker>
<marker type="Dot" color="#FF8040" name="Marker 1" varicosity="false">
  <property name="Site">1 75</property>
  <point x="4101.22" y="22122.56" z="-1.00" d="0.19" sid="S1"/>
</marker>
<marker type="Dot" color="#FF8040" name="Marker 1" varicosity="false">
  <property name="Site">1 75</property>
  <point x="4158.49" y="22030.24" z="-1.00" d="0.19" sid="S1"/>
</marker>
<marker type="Dot" color="#FF8040" name="Marker 1" varicosity="false">
  <property name="Site">1 75</property>
  <point x="4118.49" y="21886.98" z="-1.00" d="0.19" sid="S1"/>
</marker>
<marker type="Dot" color="#FF8040" name="Marker 1" varicosity="false">
  <property name="Site">1 75</property>
  <point x="4404.43" y="21921.78" z="-1.00" d="0.19" sid="S1"/>
</marker>
<marker type="Dot" color="#FF8040" name="Marker 1" varicosity="false">
  <property name="Site">1 75</property>
  <point x="4285.68" y="21969.59" z="-1.00" d="0.19" sid="S1"/>
</marker>
<marker type="Dot" color="#FF8040" name="Marker 1" varicosity="false">
  <property name="Site">1 75</property>
  <point x="4284.20" y="22063.08" z="-1.00" d="0.19" sid="S1"/>
</marker>
<marker type="Dot" color="#FF8040" name="Marker 1" varicosity="false">
  <property name="Site">1 75</property>
  <point x="4299.01" y="22076.63" z="-1.00" d="0.19" sid="S1"/>
</marker>
<marker type="Dot" color="#FF8040" name="Marker 1" varicosity="false">
  <property name="Site">1 75</property>
  <point x="4452.12" y="22119.70" z="-1.00" d="0.19" sid="S1"/>
</marker>
<marker type="Dot" color="#FF8040" name="Marker 1" varicosity="false">
  <property name="Site">1 75</property>
  <point x="4394.72" y="22061.67" z="-1.00" d="0.19" sid="S1"/>
</marker>
<marker type="Dot" color="#FF8040" name="Marker 1" varicosity="false">
  <property name="Site">1 75</property>
  <point x="4365.64" y="22026.09" z="-1.00" d="0.19" sid="S1"/>
</marker>
<marker type="Dot" color="#FF8040" name="Marker 1" varicosity="false">
  <property name="Site">1 76</property>
  <point x="1186.92" y="22060.11" z="-1.00" d="0.19" sid="S1"/>
</marker>
<marker type="Dot" color="#FF8040" name="Marker 1" varicosity="false">
  <property name="Site">1 76</property>
  <point x="1110.26" y="22110.29" z="-1.00" d="0.19" sid="S1"/>
</marker>
<marker type="Dot" color="#FF8040" name="Marker 1" varicosity="false">
  <property name="Site">1 76</property>
  <point x="1143.78" y="22171.42" z="-1.00" d="0.19" sid="S1"/>
</marker>
<marker type="Dot" color="#FF8040" name="Marker 1" varicosity="false">
  <property name="Site">1 76</property>
  <point x="1292.85" y="22155.73" z="-1.00" d="0.19" sid="S1"/>
</marker>
<marker type="Dot" color="#FF8040" name="Marker 1" varicosity="false">
  <property name="Site">1 76</property>
  <point x="1284.75" y="21982.88" z="-1.00" d="0.19" sid="S1"/>
</marker>
<marker type="Dot" color="#FF8040" name="Marker 1" varicosity="false">
  <property name="Site">1 76</property>
  <point x="1250.31" y="21881.62" z="-1.00" d="0.19" sid="S1"/>
</marker>
<marker type="Dot" color="#FF8040" name="Marker 1" varicosity="false">
  <property name="Site">1 76</property>
  <point x="1214.75" y="21840.75" z="-1.00" d="0.19" sid="S1"/>
</marker>
<marker type="Dot" color="#FF8040" name="Marker 1" varicosity="false">
  <property name="Site">1 76</property>
  <point x="1439.08" y="21913.37" z="-1.00" d="0.19" sid="S1"/>
</marker>
<marker type="Dot" color="#FF8040" name="Marker 1" varicosity="false">
  <property name="Site">1 76</property>
  <point x="1391.74" y="22166.02" z="-1.00" d="0.19" sid="S1"/>
</marker>
<marker type="Dot" color="#FF8040" name="Marker 1" varicosity="false">
  <property name="Site">1 76</property>
  <point x="1394.57" y="22082.68" z="-1.00" d="0.19" sid="S1"/>
</marker>
<marker type="Dot" color="#FF8040" name="Marker 1" varicosity="false">
  <property name="Site">1 77</property>
  <point x="-1845.53" y="22121.84" z="-1.00" d="0.19" sid="S1"/>
</marker>
<marker type="Dot" color="#FF8040" name="Marker 1" varicosity="false">
  <property name="Site">1 77</property>
  <point x="-1870.35" y="22155.42" z="-1.00" d="0.19" sid="S1"/>
</marker>
<marker type="Dot" color="#FF8040" name="Marker 1" varicosity="false">
  <property name="Site">1 77</property>
  <point x="-1789.61" y="22146.84" z="-1.00" d="0.19" sid="S1"/>
</marker>
<marker type="Dot" color="#FF8040" name="Marker 1" varicosity="false">
  <property name="Site">1 77</property>
  <point x="-1716.27" y="22180.05" z="-1.00" d="0.19" sid="S1"/>
</marker>
<marker type="Dot" color="#FF8040" name="Marker 1" varicosity="false">
  <property name="Site">1 77</property>
  <point x="-1675.16" y="22164.54" z="-1.00" d="0.19" sid="S1"/>
</marker>
<marker type="Dot" color="#FF8040" name="Marker 1" varicosity="false">
  <property name="Site">1 77</property>
  <point x="-1693.68" y="22173.12" z="-1.00" d="0.19" sid="S1"/>
</marker>
<marker type="Dot" color="#FF8040" name="Marker 1" varicosity="false">
  <property name="Site">1 77</property>
  <point x="-1716.83" y="22206.15" z="-1.00" d="0.19" sid="S1"/>
</marker>
<marker type="Dot" color="#FF8040" name="Marker 1" varicosity="false">
  <property name="Site">1 77</property>
  <point x="-1805.72" y="22084.96" z="-1.00" d="0.19" sid="S1"/>
</marker>
<marker type="Dot" color="#FF8040" name="Marker 1" varicosity="false">
  <property name="Site">1 77</property>
  <point x="-1779.05" y="22092.07" z="-1.00" d="0.19" sid="S1"/>
</marker>
<marker type="Dot" color="#FF8040" name="Marker 1" varicosity="false">
  <property name="Site">1 77</property>
  <point x="-1750.65" y="21951.23" z="-1.00" d="0.19" sid="S1"/>
</marker>
<marker type="Dot" color="#FF8040" name="Marker 1" varicosity="false">
  <property name="Site">1 77</property>
  <point x="-1597.69" y="21963.10" z="-1.00" d="0.19" sid="S1"/>
</marker>
<marker type="Dot" color="#FF8040" name="Marker 1" varicosity="false">
  <property name="Site">1 77</property>
  <point x="-1731.81" y="22022.38" z="-1.00" d="0.19" sid="S1"/>
</marker>
<marker type="Dot" color="#FF8040" name="Marker 1" varicosity="false">
  <property name="Site">1 77</property>
  <point x="-1644.78" y="22042.46" z="-1.00" d="0.19" sid="S1"/>
</marker>
<marker type="Dot" color="#FF8040" name="Marker 1" varicosity="false">
  <property name="Site">1 77</property>
  <point x="-1569.37" y="22163.32" z="-1.00" d="0.19" sid="S1"/>
</marker>
<marker type="Dot" color="#FF8040" name="Marker 1" varicosity="false">
  <property name="Site">1 77</property>
  <point x="-1538.72" y="21937.73" z="-1.00" d="0.19" sid="S1"/>
</marker>
<marker type="Dot" color="#FF8040" name="Marker 1" varicosity="false">
  <property name="Site">1 77</property>
  <point x="-1594.46" y="21863.10" z="-1.00" d="0.19" sid="S1"/>
</marker>
<marker type="Dot" color="#FF8040" name="Marker 1" varicosity="false">
  <property name="Site">1 77</property>
  <point x="-1613.53" y="21844.49" z="-1.00" d="0.19" sid="S1"/>
</marker>
<marker type="Dot" color="#FF8040" name="Marker 1" varicosity="false">
  <property name="Site">1 78</property>
  <point x="-4808.60" y="22207.69" z="-1.05" d="0.19" sid="S1"/>
</marker>
<marker type="Dot" color="#FF8040" name="Marker 1" varicosity="false">
  <property name="Site">1 78</property>
  <point x="-4827.31" y="22202.22" z="-1.05" d="0.19" sid="S1"/>
</marker>
<marker type="Dot" color="#FF8040" name="Marker 1" varicosity="false">
  <property name="Site">1 78</property>
  <point x="-4717.86" y="22137.07" z="-1.05" d="0.19" sid="S1"/>
</marker>
<marker type="Dot" color="#FF8040" name="Marker 1" varicosity="false">
  <property name="Site">1 78</property>
  <point x="-4899.24" y="21851.18" z="-1.05" d="0.19" sid="S1"/>
</marker>
<marker type="Dot" color="#FF8040" name="Marker 1" varicosity="false">
  <property name="Site">1 78</property>
  <point x="-4848.50" y="21972.35" z="-1.05" d="0.19" sid="S1"/>
</marker>
<marker type="Dot" color="#FF8040" name="Marker 1" varicosity="false">
  <property name="Site">1 78</property>
  <point x="-4783.32" y="21968.70" z="-1.05" d="0.19" sid="S1"/>
</marker>
<marker type="Dot" color="#FF8040" name="Marker 1" varicosity="false">
  <property name="Site">1 78</property>
  <point x="-4725.76" y="21929.37" z="-1.05" d="0.19" sid="S1"/>
</marker>
<marker type="Dot" color="#FF8040" name="Marker 1" varicosity="false">
  <property name="Site">1 78</property>
  <point x="-4679.65" y="22005.46" z="-1.05" d="0.19" sid="S1"/>
</marker>
<marker type="Dot" color="#FF8040" name="Marker 1" varicosity="false">
  <property name="Site">1 78</property>
  <point x="-4586.50" y="21966.05" z="-1.05" d="0.19" sid="S1"/>
</marker>
<marker type="Dot" color="#FF8040" name="Marker 1" varicosity="false">
  <property name="Site">1 78</property>
  <point x="-4761.69" y="22063.68" z="-1.00" d="0.19" sid="S1"/>
</marker>
<marker type="Dot" color="#FF8040" name="Marker 1" varicosity="false">
  <property name="Site">1 78</property>
  <point x="-4647.29" y="22113.67" z="-1.00" d="0.19" sid="S1"/>
</marker>
<marker type="Dot" color="#FF8040" name="Marker 1" varicosity="false">
  <property name="Site">1 78</property>
  <point x="-4705.25" y="22122.43" z="-1.00" d="0.19" sid="S1"/>
</marker>
<marker type="Dot" color="#FF8040" name="Marker 1" varicosity="false">
  <property name="Site">1 78</property>
  <point x="-4515.17" y="21961.68" z="-1.00" d="0.19" sid="S1"/>
</marker>
<marker type="Dot" color="#FF8040" name="Marker 1" varicosity="false">
  <property name="Site">1 78</property>
  <point x="-4515.17" y="22007.49" z="-1.00" d="0.19" sid="S1"/>
</marker>
<marker type="Dot" color="#FF8040" name="Marker 1" varicosity="false">
  <property name="Site">1 78</property>
  <point x="-4550.30" y="21946.61" z="-1.00" d="0.19" sid="S1"/>
</marker>
<marker type="Dot" color="#FF8040" name="Marker 1" varicosity="false">
  <property name="Site">1 78</property>
  <point x="-4558.64" y="21875.99" z="-1.05" d="0.19" sid="S1"/>
</marker>
<marker type="Dot" color="#FF8040" name="Marker 1" varicosity="false">
  <property name="Site">1 79</property>
  <point x="-7783.36" y="22089.99" z="-1.05" d="0.19" sid="S1"/>
</marker>
<marker type="Dot" color="#FF8040" name="Marker 1" varicosity="false">
  <property name="Site">1 79</property>
  <point x="-7712.44" y="22077.58" z="-1.05" d="0.19" sid="S1"/>
</marker>
<marker type="Dot" color="#FF8040" name="Marker 1" varicosity="false">
  <property name="Site">1 79</property>
  <point x="-7740.40" y="22057.69" z="-1.05" d="0.19" sid="S1"/>
</marker>
<marker type="Dot" color="#FF8040" name="Marker 1" varicosity="false">
  <property name="Site">1 79</property>
  <point x="-7783.31" y="21965.16" z="-1.05" d="0.19" sid="S1"/>
</marker>
<marker type="Dot" color="#FF8040" name="Marker 1" varicosity="false">
  <property name="Site">1 79</property>
  <point x="-7725.16" y="22018.44" z="-1.05" d="0.19" sid="S1"/>
</marker>
<marker type="Dot" color="#FF8040" name="Marker 1" varicosity="false">
  <property name="Site">1 79</property>
  <point x="-7618.85" y="21954.97" z="-1.05" d="0.19" sid="S1"/>
</marker>
<marker type="Dot" color="#FF8040" name="Marker 1" varicosity="false">
  <property name="Site">1 79</property>
  <point x="-7558.55" y="22172.08" z="-1.05" d="0.19" sid="S1"/>
</marker>
<marker type="Dot" color="#FF8040" name="Marker 1" varicosity="false">
  <property name="Site">1 79</property>
  <point x="-7542.25" y="22128.83" z="-1.05" d="0.19" sid="S1"/>
</marker>
<marker type="Dot" color="#FF8040" name="Marker 1" varicosity="false">
  <property name="Site">1 79</property>
  <point x="-7509.98" y="22016.94" z="-1.05" d="0.19" sid="S1"/>
</marker>
<marker type="Dot" color="#FF8040" name="Marker 1" varicosity="false">
  <property name="Site">1 79</property>
  <point x="-7602.94" y="22040.67" z="-1.05" d="0.19" sid="S1"/>
</marker>
<marker type="Dot" color="#FF8040" name="Marker 1" varicosity="false">
  <property name="Site">1 79</property>
  <point x="-7629.56" y="21848.95" z="-1.05" d="0.19" sid="S1"/>
</marker>
<marker type="Dot" color="#FF8040" name="Marker 1" varicosity="false">
  <property name="Site">1 80</property>
  <point x="-10781.80" y="22104.42" z="-1.05" d="0.19" sid="S1"/>
</marker>
<marker type="Dot" color="#FF8040" name="Marker 1" varicosity="false">
  <property name="Site">1 80</property>
  <point x="-10757.91" y="22104.97" z="-1.05" d="0.19" sid="S1"/>
</marker>
<marker type="Dot" color="#FF8040" name="Marker 1" varicosity="false">
  <property name="Site">1 80</property>
  <point x="-10793.28" y="22081.43" z="-1.05" d="0.19" sid="S1"/>
</marker>
<marker type="Dot" color="#FF8040" name="Marker 1" varicosity="false">
  <property name="Site">1 80</property>
  <point x="-10863.09" y="22039.47" z="-1.05" d="0.19" sid="S1"/>
</marker>
<marker type="Dot" color="#FF8040" name="Marker 1" varicosity="false">
  <property name="Site">1 80</property>
  <point x="-10712.64" y="21952.23" z="-1.05" d="0.19" sid="S1"/>
</marker>
<marker type="Dot" color="#FF8040" name="Marker 1" varicosity="false">
  <property name="Site">1 80</property>
  <point x="-10645.23" y="21996.75" z="-1.05" d="0.19" sid="S1"/>
</marker>
<marker type="Dot" color="#FF8040" name="Marker 1" varicosity="false">
  <property name="Site">1 80</property>
  <point x="-10633.93" y="21935.07" z="-1.05" d="0.19" sid="S1"/>
</marker>
<marker type="Dot" color="#FF8040" name="Marker 1" varicosity="false">
  <property name="Site">1 80</property>
  <point x="-10664.30" y="22018.42" z="-1.05" d="0.19" sid="S1"/>
</marker>
<marker type="Dot" color="#FF8040" name="Marker 1" varicosity="false">
  <property name="Site">1 80</property>
  <point x="-10711.52" y="22067.69" z="-1.05" d="0.19" sid="S1"/>
</marker>
<marker type="Dot" color="#FF8040" name="Marker 1" varicosity="false">
  <property name="Site">1 80</property>
  <point x="-10610.23" y="22078.82" z="-1.05" d="0.19" sid="S1"/>
</marker>
<marker type="Dot" color="#FF8040" name="Marker 1" varicosity="false">
  <property name="Site">1 80</property>
  <point x="-10556.87" y="22008.48" z="-1.05" d="0.19" sid="S1"/>
</marker>
<marker type="Dot" color="#FF8040" name="Marker 1" varicosity="false">
  <property name="Site">1 80</property>
  <point x="-10533.36" y="22071.80" z="-1.05" d="0.19" sid="S1"/>
</marker>
<marker type="Dot" color="#FF8040" name="Marker 1" varicosity="false">
  <property name="Site">1 82</property>
  <point x="-16811.06" y="22193.44" z="-1.05" d="0.19" sid="S1"/>
</marker>
<marker type="Dot" color="#FF8040" name="Marker 1" varicosity="false">
  <property name="Site">1 82</property>
  <point x="-16804.21" y="22133.77" z="-1.05" d="0.19" sid="S1"/>
</marker>
<marker type="Dot" color="#FF8040" name="Marker 1" varicosity="false">
  <property name="Site">1 82</property>
  <point x="-16727.17" y="22154.94" z="-1.05" d="0.19" sid="S1"/>
</marker>
<marker type="Dot" color="#FF8040" name="Marker 1" varicosity="false">
  <property name="Site">1 82</property>
  <point x="-16623.78" y="21866.72" z="-1.05" d="0.19" sid="S1"/>
</marker>
<marker type="Dot" color="#FF8040" name="Marker 1" varicosity="false">
  <property name="Site">1 82</property>
  <point x="-16642.54" y="21968.09" z="-1.05" d="0.19" sid="S1"/>
</marker>
<marker type="Dot" color="#FF8040" name="Marker 1" varicosity="false">
  <property name="Site">1 82</property>
  <point x="-16638.09" y="22075.11" z="-1.05" d="0.19" sid="S1"/>
</marker>
<marker type="Dot" color="#FF8040" name="Marker 1" varicosity="false">
  <property name="Site">1 82</property>
  <point x="-16556.83" y="22168.74" z="-1.05" d="0.19" sid="S1"/>
</marker>
<marker type="Dot" color="#FF8040" name="Marker 1" varicosity="false">
  <property name="Site">1 83</property>
  <point x="-19694.39" y="22186.46" z="-1.05" d="0.19" sid="S1"/>
</marker>
<marker type="Dot" color="#FF8040" name="Marker 1" varicosity="false">
  <property name="Site">1 83</property>
  <point x="-19683.09" y="22161.09" z="-1.05" d="0.19" sid="S1"/>
</marker>
<marker type="Dot" color="#FF8040" name="Marker 1" varicosity="false">
  <property name="Site">1 83</property>
  <point x="-19688.83" y="22133.35" z="-1.05" d="0.19" sid="S1"/>
</marker>
<marker type="Dot" color="#FF8040" name="Marker 1" varicosity="false">
  <property name="Site">1 83</property>
  <point x="-19899.52" y="21995.04" z="-1.05" d="0.19" sid="S1"/>
</marker>
<marker type="Dot" color="#FF8040" name="Marker 1" varicosity="false">
  <property name="Site">1 83</property>
  <point x="-19839.89" y="21910.74" z="-1.05" d="0.19" sid="S1"/>
</marker>
<marker type="Dot" color="#FF8040" name="Marker 1" varicosity="false">
  <property name="Site">1 83</property>
  <point x="-19810.26" y="21903.62" z="-1.05" d="0.19" sid="S1"/>
</marker>
<marker type="Dot" color="#FF8040" name="Marker 1" varicosity="false">
  <property name="Site">1 83</property>
  <point x="-19666.54" y="21875.43" z="-1.05" d="0.19" sid="S1"/>
</marker>
<marker type="Dot" color="#FF8040" name="Marker 1" varicosity="false">
  <property name="Site">1 83</property>
  <point x="-19593.31" y="21981.85" z="-1.05" d="0.19" sid="S1"/>
</marker>
<marker type="Dot" color="#FF8040" name="Marker 1" varicosity="false">
  <property name="Site">1 83</property>
  <point x="-19585.16" y="22073.09" z="-1.05" d="0.19" sid="S1"/>
</marker>
<marker type="Dot" color="#FF8040" name="Marker 1" varicosity="false">
  <property name="Site">1 84</property>
  <point x="-22796.52" y="22109.30" z="-1.05" d="0.19" sid="S1"/>
</marker>
<marker type="Dot" color="#FF8040" name="Marker 1" varicosity="false">
  <property name="Site">1 84</property>
  <point x="-22704.11" y="22199.08" z="-1.05" d="0.19" sid="S1"/>
</marker>
<marker type="Dot" color="#FF8040" name="Marker 1" varicosity="false">
  <property name="Site">1 84</property>
  <point x="-22604.73" y="22030.88" z="-1.05" d="0.19" sid="S1"/>
</marker>
<marker type="Dot" color="#FF8040" name="Marker 1" varicosity="false">
  <property name="Site">1 84</property>
  <point x="-22761.77" y="21996.75" z="-1.05" d="0.19" sid="S1"/>
</marker>
<marker type="Dot" color="#FF8040" name="Marker 1" varicosity="false">
  <property name="Site">1 84</property>
  <point x="-22688.06" y="22047.30" z="-1.05" d="0.19" sid="S1"/>
</marker>
<marker type="Dot" color="#FF8040" name="Marker 1" varicosity="false">
  <property name="Site">1 84</property>
  <point x="-22554.07" y="22184.69" z="-1.05" d="0.19" sid="S1"/>
</marker>
<marker type="Dot" color="#FF8040" name="Marker 1" varicosity="false">
  <property name="Site">1 84</property>
  <point x="-22518.47" y="21879.90" z="-1.05" d="0.19" sid="S1"/>
</marker>
<marker type="Dot" color="#FF8040" name="Marker 1" varicosity="false">
  <property name="Site">1 85</property>
  <point x="-25754.80" y="22210.15" z="-1.05" d="0.19" sid="S1"/>
</marker>
<marker type="Dot" color="#FF8040" name="Marker 1" varicosity="false">
  <property name="Site">1 85</property>
  <point x="-25805.91" y="22197.19" z="-1.05" d="0.19" sid="S1"/>
</marker>
<marker type="Dot" color="#FF8040" name="Marker 1" varicosity="false">
  <property name="Site">1 85</property>
  <point x="-25688.82" y="21984.06" z="-1.05" d="0.19" sid="S1"/>
</marker>
<marker type="Dot" color="#FF8040" name="Marker 1" varicosity="false">
  <property name="Site">1 85</property>
  <point x="-25844.88" y="21861.20" z="-1.05" d="0.19" sid="S1"/>
</marker>
<marker type="Dot" color="#FF8040" name="Marker 1" varicosity="false">
  <property name="Site">1 85</property>
  <point x="-25575.14" y="21883.46" z="-1.05" d="0.19" sid="S1"/>
</marker>
<marker type="Dot" color="#FF8040" name="Marker 1" varicosity="false">
  <property name="Site">1 85</property>
  <point x="-25560.24" y="21998.50" z="-1.05" d="0.19" sid="S1"/>
</marker>
<marker type="Dot" color="#FF8040" name="Marker 1" varicosity="false">
  <property name="Site">1 85</property>
  <point x="-25542.88" y="22189.04" z="-1.05" d="0.19" sid="S1"/>
</marker>
<marker type="Dot" color="#FF8040" name="Marker 1" varicosity="false">
  <property name="Site">1 85</property>
  <point x="-25519.18" y="22082.11" z="-1.05" d="0.19" sid="S1"/>
</marker>
<marker type="Dot" color="#FF8040" name="Marker 1" varicosity="false">
  <property name="Site">1 85</property>
  <point x="-25536.77" y="22152.91" z="-1.05" d="0.19" sid="S1"/>
</marker>
<marker type="Dot" color="#FF8040" name="Marker 1" varicosity="false">
  <property name="Site">1 85</property>
  <point x="-25607.28" y="22087.21" z="-1.05" d="0.19" sid="S1"/>
</marker>
<marker type="Dot" color="#FF8040" name="Marker 1" varicosity="false">
  <property name="Site">1 87</property>
  <point x="-28796.93" y="19185.36" z="-1.05" d="0.19" sid="S1"/>
</marker>
<marker type="Dot" color="#FF8040" name="Marker 1" varicosity="false">
  <property name="Site">1 87</property>
  <point x="-28787.12" y="19191.20" z="-1.05" d="0.19" sid="S1"/>
</marker>
<marker type="Dot" color="#FF8040" name="Marker 1" varicosity="false">
  <property name="Site">1 87</property>
  <point x="-28879.52" y="19054.42" z="-1.05" d="0.19" sid="S1"/>
</marker>
<marker type="Dot" color="#FF8040" name="Marker 1" varicosity="false">
  <property name="Site">1 87</property>
  <point x="-28587.25" y="18853.89" z="-1.05" d="0.19" sid="S1"/>
</marker>
<marker type="Dot" color="#FF8040" name="Marker 1" varicosity="false">
  <property name="Site">1 87</property>
  <point x="-28554.47" y="18941.49" z="-1.05" d="0.19" sid="S1"/>
</marker>
<marker type="Dot" color="#FF8040" name="Marker 1" varicosity="false">
  <property name="Site">1 87</property>
  <point x="-28721.00" y="19161.93" z="-1.05" d="0.19" sid="S1"/>
</marker>
<marker type="Dot" color="#FF8040" name="Marker 1" varicosity="false">
  <property name="Site">1 87</property>
  <point x="-28663.23" y="19192.40" z="-1.05" d="0.19" sid="S1"/>
</marker>
<marker type="Dot" color="#FF8040" name="Marker 1" varicosity="false">
  <property name="Site">1 88</property>
  <point x="-25770.16" y="19217.31" z="-1.05" d="0.19" sid="S1"/>
</marker>
<marker type="Dot" color="#FF8040" name="Marker 1" varicosity="false">
  <property name="Site">1 88</property>
  <point x="-25763.13" y="19223.70" z="-1.05" d="0.19" sid="S1"/>
</marker>
<marker type="Dot" color="#FF8040" name="Marker 1" varicosity="false">
  <property name="Site">1 88</property>
  <point x="-25730.72" y="19186.84" z="-1.05" d="0.19" sid="S1"/>
</marker>
<marker type="Dot" color="#FF8040" name="Marker 1" varicosity="false">
  <property name="Site">1 88</property>
  <point x="-25711.65" y="19189.39" z="-1.05" d="0.19" sid="S1"/>
</marker>
<marker type="Dot" color="#FF8040" name="Marker 1" varicosity="false">
  <property name="Site">1 88</property>
  <point x="-25804.24" y="19138.66" z="-1.05" d="0.19" sid="S1"/>
</marker>
<marker type="Dot" color="#FF8040" name="Marker 1" varicosity="false">
  <property name="Site">1 88</property>
  <point x="-25811.83" y="19122.60" z="-1.05" d="0.19" sid="S1"/>
</marker>
<marker type="Dot" color="#FF8040" name="Marker 1" varicosity="false">
  <property name="Site">1 88</property>
  <point x="-25681.83" y="19060.38" z="-1.05" d="0.19" sid="S1"/>
</marker>
<marker type="Dot" color="#FF8040" name="Marker 1" varicosity="false">
  <property name="Site">1 88</property>
  <point x="-25871.46" y="19036.46" z="-1.05" d="0.19" sid="S1"/>
</marker>
<marker type="Dot" color="#FF8040" name="Marker 1" varicosity="false">
  <property name="Site">1 88</property>
  <point x="-25805.67" y="18943.50" z="-1.05" d="0.19" sid="S1"/>
</marker>
<marker type="Dot" color="#FF8040" name="Marker 1" varicosity="false">
  <property name="Site">1 88</property>
  <point x="-25868.08" y="18894.78" z="-1.05" d="0.19" sid="S1"/>
</marker>
<marker type="Dot" color="#FF8040" name="Marker 1" varicosity="false">
  <property name="Site">1 88</property>
  <point x="-25684.00" y="18879.08" z="-1.05" d="0.19" sid="S1"/>
</marker>
<marker type="Dot" color="#FF8040" name="Marker 1" varicosity="false">
  <property name="Site">1 88</property>
  <point x="-25577.19" y="18975.37" z="-1.05" d="0.19" sid="S1"/>
</marker>
<marker type="Dot" color="#FF8040" name="Marker 1" varicosity="false">
  <property name="Site">1 88</property>
  <point x="-25661.36" y="19137.20" z="-1.05" d="0.19" sid="S1"/>
</marker>
<marker type="Dot" color="#FF8040" name="Marker 1" varicosity="false">
  <property name="Site">1 88</property>
  <point x="-25652.47" y="19147.79" z="-1.05" d="0.19" sid="S1"/>
</marker>
<marker type="Dot" color="#FF8040" name="Marker 1" varicosity="false">
  <property name="Site">1 89</property>
  <point x="-22861.73" y="19172.92" z="-1.05" d="0.19" sid="S1"/>
</marker>
<marker type="Dot" color="#FF8040" name="Marker 1" varicosity="false">
  <property name="Site">1 89</property>
  <point x="-22745.80" y="19198.65" z="-1.05" d="0.19" sid="S1"/>
</marker>
<marker type="Dot" color="#FF8040" name="Marker 1" varicosity="false">
  <property name="Site">1 89</property>
  <point x="-22794.88" y="19068.24" z="-1.05" d="0.19" sid="S1"/>
</marker>
<marker type="Dot" color="#FF8040" name="Marker 1" varicosity="false">
  <property name="Site">1 89</property>
  <point x="-22727.79" y="18857.67" z="-1.05" d="0.19" sid="S1"/>
</marker>
<marker type="Dot" color="#FF8040" name="Marker 1" varicosity="false">
  <property name="Site">1 89</property>
  <point x="-22701.50" y="18856.03" z="-1.05" d="0.19" sid="S1"/>
</marker>
<marker type="Dot" color="#FF8040" name="Marker 1" varicosity="false">
  <property name="Site">1 89</property>
  <point x="-22624.96" y="19206.18" z="-1.05" d="0.19" sid="S1"/>
</marker>
<marker type="Dot" color="#FF8040" name="Marker 1" varicosity="false">
  <property name="Site">1 90</property>
  <point x="-19842.57" y="19155.15" z="-1.05" d="0.19" sid="S1"/>
</marker>
<marker type="Dot" color="#FF8040" name="Marker 1" varicosity="false">
  <property name="Site">1 90</property>
  <point x="-19885.16" y="19198.59" z="-1.05" d="0.19" sid="S1"/>
</marker>
<marker type="Dot" color="#FF8040" name="Marker 1" varicosity="false">
  <property name="Site">1 90</property>
  <point x="-19754.74" y="19029.74" z="-1.05" d="0.19" sid="S1"/>
</marker>
<marker type="Dot" color="#FF8040" name="Marker 1" varicosity="false">
  <property name="Site">1 90</property>
  <point x="-19825.48" y="18882.24" z="-1.05" d="0.19" sid="S1"/>
</marker>
<marker type="Dot" color="#FF8040" name="Marker 1" varicosity="false">
  <property name="Site">1 90</property>
  <point x="-19873.82" y="18950.30" z="-1.05" d="0.19" sid="S1"/>
</marker>
<marker type="Dot" color="#FF8040" name="Marker 1" varicosity="false">
  <property name="Site">1 90</property>
  <point x="-19577.74" y="19190.81" z="-1.05" d="0.19" sid="S1"/>
</marker>
<marker type="Dot" color="#FF8040" name="Marker 1" varicosity="false">
  <property name="Site">1 90</property>
  <point x="-19628.66" y="19076.76" z="-1.05" d="0.19" sid="S1"/>
</marker>
<marker type="Dot" color="#FF8040" name="Marker 1" varicosity="false">
  <property name="Site">1 90</property>
  <point x="-19509.52" y="19189.25" z="-1.05" d="0.19" sid="S1"/>
</marker>
<marker type="Dot" color="#FF8040" name="Marker 1" varicosity="false">
  <property name="Site">1 90</property>
  <point x="-19602.06" y="18854.35" z="-1.05" d="0.19" sid="S1"/>
</marker>
<marker type="Dot" color="#FF8040" name="Marker 1" varicosity="false">
  <property name="Site">1 90</property>
  <point x="-19638.36" y="18890.66" z="-1.05" d="0.19" sid="S1"/>
</marker>
<marker type="Dot" color="#FF8040" name="Marker 1" varicosity="false">
  <property name="Site">1 91</property>
  <point x="-16860.16" y="19021.33" z="-1.05" d="0.19" sid="S1"/>
</marker>
<marker type="Dot" color="#FF8040" name="Marker 1" varicosity="false">
  <property name="Site">1 91</property>
  <point x="-16786.09" y="18991.41" z="-1.05" d="0.19" sid="S1"/>
</marker>
<marker type="Dot" color="#FF8040" name="Marker 1" varicosity="false">
  <property name="Site">1 91</property>
  <point x="-16700.72" y="19043.23" z="-1.05" d="0.19" sid="S1"/>
</marker>
<marker type="Dot" color="#FF8040" name="Marker 1" varicosity="false">
  <property name="Site">1 91</property>
  <point x="-16868.31" y="18881.62" z="-1.05" d="0.19" sid="S1"/>
</marker>
<marker type="Dot" color="#FF8040" name="Marker 1" varicosity="false">
  <property name="Site">1 91</property>
  <point x="-16577.84" y="18906.96" z="-1.05" d="0.19" sid="S1"/>
</marker>
<marker type="Dot" color="#FF8040" name="Marker 1" varicosity="false">
  <property name="Site">1 91</property>
  <point x="-16558.03" y="18853.86" z="-1.05" d="0.19" sid="S1"/>
</marker>
<marker type="Dot" color="#FF8040" name="Marker 1" varicosity="false">
  <property name="Site">1 91</property>
  <point x="-16579.32" y="18964.99" z="-1.05" d="0.19" sid="S1"/>
</marker>
<marker type="Dot" color="#FF8040" name="Marker 1" varicosity="false">
  <property name="Site">1 91</property>
  <point x="-16609.56" y="19151.24" z="-1.05" d="0.19" sid="S1"/>
</marker>
<marker type="Dot" color="#FF8040" name="Marker 1" varicosity="false">
  <property name="Site">1 91</property>
  <point x="-16520.48" y="19138.28" z="-1.05" d="0.19" sid="S1"/>
</marker>
<marker type="Dot" color="#FF8040" name="Marker 1" varicosity="false">
  <property name="Site">1 91</property>
  <point x="-16564.37" y="19149.05" z="-1.05" d="0.19" sid="S1"/>
</marker>
<marker type="Dot" color="#FF8040" name="Marker 1" varicosity="false">
  <property name="Site">1 91</property>
  <point x="-16535.73" y="18894.07" z="-1.05" d="0.19" sid="S1"/>
</marker>
<marker type="Dot" color="#FF8040" name="Marker 1" varicosity="false">
  <property name="Site">1 91</property>
  <point x="-16512.77" y="18892.98" z="-1.05" d="0.19" sid="S1"/>
</marker>
<marker type="Dot" color="#FF8040" name="Marker 1" varicosity="false">
  <property name="Site">1 92</property>
  <point x="-13829.34" y="19163.76" z="-1.05" d="0.19" sid="S1"/>
</marker>
<marker type="Dot" color="#FF8040" name="Marker 1" varicosity="false">
  <property name="Site">1 92</property>
  <point x="-13742.12" y="19136.39" z="-1.05" d="0.19" sid="S1"/>
</marker>
<marker type="Dot" color="#FF8040" name="Marker 1" varicosity="false">
  <property name="Site">1 92</property>
  <point x="-13709.34" y="19094.05" z="-1.05" d="0.19" sid="S1"/>
</marker>
<marker type="Dot" color="#FF8040" name="Marker 1" varicosity="false">
  <property name="Site">1 92</property>
  <point x="-13733.23" y="19095.15" z="-1.05" d="0.19" sid="S1"/>
</marker>
<marker type="Dot" color="#FF8040" name="Marker 1" varicosity="false">
  <property name="Site">1 92</property>
  <point x="-13805.77" y="19017.76" z="-1.05" d="0.19" sid="S1"/>
</marker>
<marker type="Dot" color="#FF8040" name="Marker 1" varicosity="false">
  <property name="Site">1 92</property>
  <point x="-13613.75" y="18852.05" z="-1.05" d="0.19" sid="S1"/>
</marker>
<marker type="Dot" color="#FF8040" name="Marker 1" varicosity="false">
  <property name="Site">1 92</property>
  <point x="-13664.73" y="19132.07" z="-1.05" d="0.19" sid="S1"/>
</marker>
<marker type="Dot" color="#FF8040" name="Marker 1" varicosity="false">
  <property name="Site">1 92</property>
  <point x="-13646.77" y="19108.16" z="-1.05" d="0.19" sid="S1"/>
</marker>
<marker type="Dot" color="#FF8040" name="Marker 1" varicosity="false">
  <property name="Site">1 92</property>
  <point x="-13540.82" y="19052.52" z="-1.05" d="0.19" sid="S1"/>
</marker>
<marker type="Dot" color="#FF8040" name="Marker 1" varicosity="false">
  <property name="Site">1 92</property>
  <point x="-13529.34" y="19114.20" z="-1.05" d="0.19" sid="S1"/>
</marker>
<marker type="Dot" color="#FF8040" name="Marker 1" varicosity="false">
  <property name="Site">1 92</property>
  <point x="-13552.26" y="18887.47" z="-1.05" d="0.19" sid="S1"/>
</marker>
<marker type="Dot" color="#FF8040" name="Marker 1" varicosity="false">
  <property name="Site">1 92</property>
  <point x="-13525.03" y="18853.17" z="-1.05" d="0.19" sid="S1"/>
</marker>
<marker type="Dot" color="#FF8040" name="Marker 1" varicosity="false">
  <property name="Site">1 93</property>
  <point x="-10856.04" y="19151.72" z="-1.05" d="0.19" sid="S1"/>
</marker>
<marker type="Dot" color="#FF8040" name="Marker 1" varicosity="false">
  <property name="Site">1 93</property>
  <point x="-10746.41" y="19114.67" z="-1.05" d="0.19" sid="S1"/>
</marker>
<marker type="Dot" color="#FF8040" name="Marker 1" varicosity="false">
  <property name="Site">1 93</property>
  <point x="-10780.67" y="19141.86" z="-1.05" d="0.19" sid="S1"/>
</marker>
<marker type="Dot" color="#FF8040" name="Marker 1" varicosity="false">
  <property name="Site">1 93</property>
  <point x="-10718.82" y="19012.66" z="-1.05" d="0.19" sid="S1"/>
</marker>
<marker type="Dot" color="#FF8040" name="Marker 1" varicosity="false">
  <property name="Site">1 93</property>
  <point x="-10727.89" y="18999.34" z="-1.05" d="0.19" sid="S1"/>
</marker>
<marker type="Dot" color="#FF8040" name="Marker 1" varicosity="false">
  <property name="Site">1 93</property>
  <point x="-10759.56" y="18997.15" z="-1.05" d="0.19" sid="S1"/>
</marker>
<marker type="Dot" color="#FF8040" name="Marker 1" varicosity="false">
  <property name="Site">1 93</property>
  <point x="-10866.04" y="19009.37" z="-1.05" d="0.19" sid="S1"/>
</marker>
<marker type="Dot" color="#FF8040" name="Marker 1" varicosity="false">
  <property name="Site">1 93</property>
  <point x="-10680.48" y="19023.06" z="-1.05" d="0.19" sid="S1"/>
</marker>
<marker type="Dot" color="#FF8040" name="Marker 1" varicosity="false">
  <property name="Site">1 93</property>
  <point x="-10826.60" y="18965.84" z="-1.05" d="0.19" sid="S1"/>
</marker>
<marker type="Dot" color="#FF8040" name="Marker 1" varicosity="false">
  <property name="Site">1 93</property>
  <point x="-10739.69" y="18861.64" z="-1.05" d="0.19" sid="S1"/>
</marker>
<marker type="Dot" color="#FF8040" name="Marker 1" varicosity="false">
  <property name="Site">1 93</property>
  <point x="-10645.83" y="18878.75" z="-1.05" d="0.19" sid="S1"/>
</marker>
<marker type="Dot" color="#FF8040" name="Marker 1" varicosity="false">
  <property name="Site">1 93</property>
  <point x="-10713.80" y="19052.22" z="-1.05" d="0.19" sid="S1"/>
</marker>
<marker type="Dot" color="#FF8040" name="Marker 1" varicosity="false">
  <property name="Site">1 93</property>
  <point x="-10658.85" y="19179.02" z="-1.05" d="0.19" sid="S1"/>
</marker>
<marker type="Dot" color="#FF8040" name="Marker 1" varicosity="false">
  <property name="Site">1 93</property>
  <point x="-10545.39" y="19221.77" z="-1.05" d="0.19" sid="S1"/>
</marker>
<marker type="Dot" color="#FF8040" name="Marker 1" varicosity="false">
  <property name="Site">1 93</property>
  <point x="-10511.08" y="19068.06" z="-1.05" d="0.19" sid="S1"/>
</marker>
<marker type="Dot" color="#FF8040" name="Marker 1" varicosity="false">
  <property name="Site">1 93</property>
  <point x="-10622.19" y="19014.85" z="-1.05" d="0.19" sid="S1"/>
</marker>
<marker type="Dot" color="#FF8040" name="Marker 1" varicosity="false">
  <property name="Site">1 94</property>
  <point x="-7841.29" y="19127.70" z="-1.05" d="0.19" sid="S1"/>
</marker>
<marker type="Dot" color="#FF8040" name="Marker 1" varicosity="false">
  <property name="Site">1 94</property>
  <point x="-7885.55" y="19198.13" z="-1.05" d="0.19" sid="S1"/>
</marker>
<marker type="Dot" color="#FF8040" name="Marker 1" varicosity="false">
  <property name="Site">1 94</property>
  <point x="-7702.59" y="19192.48" z="-1.05" d="0.19" sid="S1"/>
</marker>
<marker type="Dot" color="#FF8040" name="Marker 1" varicosity="false">
  <property name="Site">1 94</property>
  <point x="-7635.55" y="19142.84" z="-1.05" d="0.19" sid="S1"/>
</marker>
<marker type="Dot" color="#FF8040" name="Marker 1" varicosity="false">
  <property name="Site">1 94</property>
  <point x="-7768.47" y="19031.74" z="-1.05" d="0.19" sid="S1"/>
</marker>
<marker type="Dot" color="#FF8040" name="Marker 1" varicosity="false">
  <property name="Site">1 94</property>
  <point x="-7678.47" y="19042.88" z="-1.05" d="0.19" sid="S1"/>
</marker>
<marker type="Dot" color="#FF8040" name="Marker 1" varicosity="false">
  <property name="Site">1 94</property>
  <point x="-7702.91" y="19028.46" z="-1.05" d="0.19" sid="S1"/>
</marker>
<marker type="Dot" color="#FF8040" name="Marker 1" varicosity="false">
  <property name="Site">1 94</property>
  <point x="-7862.36" y="19007.95" z="-1.05" d="0.19" sid="S1"/>
</marker>
<marker type="Dot" color="#FF8040" name="Marker 1" varicosity="false">
  <property name="Site">1 94</property>
  <point x="-7815.13" y="18926.01" z="-1.05" d="0.19" sid="S1"/>
</marker>
<marker type="Dot" color="#FF8040" name="Marker 1" varicosity="false">
  <property name="Site">1 94</property>
  <point x="-7729.95" y="18956.12" z="-1.05" d="0.19" sid="S1"/>
</marker>
<marker type="Dot" color="#FF8040" name="Marker 1" varicosity="false">
  <property name="Site">1 94</property>
  <point x="-7607.31" y="18863.03" z="-1.05" d="0.19" sid="S1"/>
</marker>
<marker type="Dot" color="#FF8040" name="Marker 1" varicosity="false">
  <property name="Site">1 94</property>
  <point x="-7582.12" y="18893.87" z="-1.05" d="0.19" sid="S1"/>
</marker>
<marker type="Dot" color="#FF8040" name="Marker 1" varicosity="false">
  <property name="Site">1 94</property>
  <point x="-7648.97" y="19023.47" z="-1.05" d="0.19" sid="S1"/>
</marker>
<marker type="Dot" color="#FF8040" name="Marker 1" varicosity="false">
  <property name="Site">1 94</property>
  <point x="-7624.16" y="19054.68" z="-1.05" d="0.19" sid="S1"/>
</marker>
<marker type="Dot" color="#FF8040" name="Marker 1" varicosity="false">
  <property name="Site">1 94</property>
  <point x="-7574.16" y="19037.53" z="-1.05" d="0.19" sid="S1"/>
</marker>
<marker type="Dot" color="#FF8040" name="Marker 1" varicosity="false">
  <property name="Site">1 94</property>
  <point x="-7650.13" y="19146.11" z="-1.05" d="0.19" sid="S1"/>
</marker>
<marker type="Dot" color="#FF8040" name="Marker 1" varicosity="false">
  <property name="Site">1 94</property>
  <point x="-7701.62" y="19106.15" z="-1.05" d="0.19" sid="S1"/>
</marker>
<marker type="Dot" color="#FF8040" name="Marker 1" varicosity="false">
  <property name="Site">1 94</property>
  <point x="-7575.50" y="19203.14" z="-1.05" d="0.19" sid="S1"/>
</marker>
<marker type="Dot" color="#FF8040" name="Marker 1" varicosity="false">
  <property name="Site">1 94</property>
  <point x="-7535.91" y="19214.32" z="-1.05" d="0.19" sid="S1"/>
</marker>
<marker type="Dot" color="#FF8040" name="Marker 1" varicosity="false">
  <property name="Site">1 94</property>
  <point x="-7516.79" y="19056.49" z="-1.05" d="0.19" sid="S1"/>
</marker>
<marker type="Dot" color="#FF8040" name="Marker 1" varicosity="false">
  <property name="Site">1 94</property>
  <point x="-7529.33" y="18840.56" z="-1.05" d="0.19" sid="S1"/>
</marker>
<marker type="Dot" color="#FF8040" name="Marker 1" varicosity="false">
  <property name="Site">1 95</property>
  <point x="-4832.82" y="19178.71" z="-1.05" d="0.19" sid="S1"/>
</marker>
<marker type="Dot" color="#FF8040" name="Marker 1" varicosity="false">
  <property name="Site">1 95</property>
  <point x="-4810.97" y="19200.79" z="-1.05" d="0.19" sid="S1"/>
</marker>
<marker type="Dot" color="#FF8040" name="Marker 1" varicosity="false">
  <property name="Site">1 95</property>
  <point x="-4798.93" y="19148.60" z="-1.05" d="0.19" sid="S1"/>
</marker>
<marker type="Dot" color="#FF8040" name="Marker 1" varicosity="false">
  <property name="Site">1 95</property>
  <point x="-4766.34" y="19116.48" z="-1.05" d="0.19" sid="S1"/>
</marker>
<marker type="Dot" color="#FF8040" name="Marker 1" varicosity="false">
  <property name="Site">1 95</property>
  <point x="-4769.67" y="19189.47" z="-1.05" d="0.19" sid="S1"/>
</marker>
<marker type="Dot" color="#FF8040" name="Marker 1" varicosity="false">
  <property name="Site">1 95</property>
  <point x="-4750.18" y="19092.45" z="-1.05" d="0.19" sid="S1"/>
</marker>
<marker type="Dot" color="#FF8040" name="Marker 1" varicosity="false">
  <property name="Site">1 95</property>
  <point x="-4891.29" y="19045.61" z="-1.05" d="0.19" sid="S1"/>
</marker>
<marker type="Dot" color="#FF8040" name="Marker 1" varicosity="false">
  <property name="Site">1 95</property>
  <point x="-4742.58" y="18883.34" z="-1.05" d="0.19" sid="S1"/>
</marker>
<marker type="Dot" color="#FF8040" name="Marker 1" varicosity="false">
  <property name="Site">1 95</property>
  <point x="-4815.73" y="18878.59" z="-1.05" d="0.19" sid="S1"/>
</marker>
<marker type="Dot" color="#FF8040" name="Marker 1" varicosity="false">
  <property name="Site">1 95</property>
  <point x="-4630.90" y="18976.30" z="-1.05" d="0.19" sid="S1"/>
</marker>
<marker type="Dot" color="#FF8040" name="Marker 1" varicosity="false">
  <property name="Site">1 95</property>
  <point x="-4729.42" y="18979.95" z="-1.05" d="0.19" sid="S1"/>
</marker>
<marker type="Dot" color="#FF8040" name="Marker 1" varicosity="false">
  <property name="Site">1 95</property>
  <point x="-4543.17" y="19025.71" z="-1.05" d="0.19" sid="S1"/>
</marker>
<marker type="Dot" color="#FF8040" name="Marker 1" varicosity="false">
  <property name="Site">1 95</property>
  <point x="-4590.02" y="18923.02" z="-1.05" d="0.19" sid="S1"/>
</marker>
<marker type="Dot" color="#FF8040" name="Marker 1" varicosity="false">
  <property name="Site">1 96</property>
  <point x="-1872.89" y="19159.70" z="-1.05" d="0.19" sid="S1"/>
</marker>
<marker type="Dot" color="#FF8040" name="Marker 1" varicosity="false">
  <property name="Site">1 96</property>
  <point x="-1731.41" y="19209.51" z="-1.05" d="0.19" sid="S1"/>
</marker>
<marker type="Dot" color="#FF8040" name="Marker 1" varicosity="false">
  <property name="Site">1 96</property>
  <point x="-1840.85" y="19177.40" z="-1.05" d="0.19" sid="S1"/>
</marker>
<marker type="Dot" color="#FF8040" name="Marker 1" varicosity="false">
  <property name="Site">1 96</property>
  <point x="-1734.56" y="19104.20" z="-1.05" d="0.19" sid="S1"/>
</marker>
<marker type="Dot" color="#FF8040" name="Marker 1" varicosity="false">
  <property name="Site">1 96</property>
  <point x="-1820.67" y="19066.79" z="-1.05" d="0.19" sid="S1"/>
</marker>
<marker type="Dot" color="#FF8040" name="Marker 1" varicosity="false">
  <property name="Site">1 96</property>
  <point x="-1789.93" y="19097.63" z="-1.05" d="0.19" sid="S1"/>
</marker>
<marker type="Dot" color="#FF8040" name="Marker 1" varicosity="false">
  <property name="Site">1 96</property>
  <point x="-1716.59" y="18925.48" z="-1.05" d="0.19" sid="S1"/>
</marker>
<marker type="Dot" color="#FF8040" name="Marker 1" varicosity="false">
  <property name="Site">1 96</property>
  <point x="-1814.19" y="18925.66" z="-1.05" d="0.19" sid="S1"/>
</marker>
<marker type="Dot" color="#FF8040" name="Marker 1" varicosity="false">
  <property name="Site">1 96</property>
  <point x="-1892.52" y="18933.69" z="-1.05" d="0.19" sid="S1"/>
</marker>
<marker type="Dot" color="#FF8040" name="Marker 1" varicosity="false">
  <property name="Site">1 96</property>
  <point x="-1789.88" y="18958.88" z="-1.05" d="0.19" sid="S1"/>
</marker>
<marker type="Dot" color="#FF8040" name="Marker 1" varicosity="false">
  <property name="Site">1 96</property>
  <point x="-1900.43" y="18857.99" z="-1.05" d="0.19" sid="S1"/>
</marker>
<marker type="Dot" color="#FF8040" name="Marker 1" varicosity="false">
  <property name="Site">1 96</property>
  <point x="-1678.38" y="18983.70" z="-1.05" d="0.19" sid="S1"/>
</marker>
<marker type="Dot" color="#FF8040" name="Marker 1" varicosity="false">
  <property name="Site">1 96</property>
  <point x="-1590.97" y="18973.84" z="-1.05" d="0.19" sid="S1"/>
</marker>
<marker type="Dot" color="#FF8040" name="Marker 1" varicosity="false">
  <property name="Site">1 96</property>
  <point x="-1627.14" y="19018.25" z="-1.05" d="0.19" sid="S1"/>
</marker>
<marker type="Dot" color="#FF8040" name="Marker 1" varicosity="false">
  <property name="Site">1 96</property>
  <point x="-1543.35" y="19025.58" z="-1.05" d="0.19" sid="S1"/>
</marker>
<marker type="Dot" color="#FF8040" name="Marker 1" varicosity="false">
  <property name="Site">1 96</property>
  <point x="-1600.94" y="19042.55" z="-1.05" d="0.19" sid="S1"/>
</marker>
<marker type="Dot" color="#FF8040" name="Marker 1" varicosity="false">
  <property name="Site">1 96</property>
  <point x="-1612.14" y="18881.64" z="-1.05" d="0.19" sid="S1"/>
</marker>
<marker type="Dot" color="#FF8040" name="Marker 1" varicosity="false">
  <property name="Site">1 97</property>
  <point x="1305.66" y="19176.26" z="-1.05" d="0.19" sid="S1"/>
</marker>
<marker type="Dot" color="#FF8040" name="Marker 1" varicosity="false">
  <property name="Site">1 97</property>
  <point x="1129.37" y="19175.53" z="-1.05" d="0.19" sid="S1"/>
</marker>
<marker type="Dot" color="#FF8040" name="Marker 1" varicosity="false">
  <property name="Site">1 97</property>
  <point x="1261.08" y="18887.51" z="-1.05" d="0.19" sid="S1"/>
</marker>
<marker type="Dot" color="#FF8040" name="Marker 1" varicosity="false">
  <property name="Site">1 97</property>
  <point x="1304.35" y="19110.67" z="-1.05" d="0.19" sid="S1"/>
</marker>
<marker type="Dot" color="#FF8040" name="Marker 1" varicosity="false">
  <property name="Site">1 97</property>
  <point x="1281.94" y="19076.37" z="-1.05" d="0.19" sid="S1"/>
</marker>
<marker type="Dot" color="#FF8040" name="Marker 1" varicosity="false">
  <property name="Site">1 97</property>
  <point x="1239.16" y="19137.32" z="-1.05" d="0.19" sid="S1"/>
</marker>
<marker type="Dot" color="#FF8040" name="Marker 1" varicosity="false">
  <property name="Site">1 98</property>
  <point x="4302.19" y="19071.89" z="-1.05" d="0.19" sid="S1"/>
</marker>
<marker type="Dot" color="#FF8040" name="Marker 1" varicosity="false">
  <property name="Site">1 98</property>
  <point x="4294.04" y="19065.14" z="-1.05" d="0.19" sid="S1"/>
</marker>
<marker type="Dot" color="#FF8040" name="Marker 1" varicosity="false">
  <property name="Site">1 98</property>
  <point x="4270.89" y="19082.84" z="-1.05" d="0.19" sid="S1"/>
</marker>
<marker type="Dot" color="#FF8040" name="Marker 1" varicosity="false">
  <property name="Site">1 98</property>
  <point x="4144.23" y="18886.26" z="-1.05" d="0.19" sid="S1"/>
</marker>
<marker type="Dot" color="#FF8040" name="Marker 1" varicosity="false">
  <property name="Site">1 98</property>
  <point x="4197.93" y="18862.54" z="-1.05" d="0.19" sid="S1"/>
</marker>
<marker type="Dot" color="#FF8040" name="Marker 1" varicosity="false">
  <property name="Site">1 98</property>
  <point x="4250.93" y="18922.84" z="-1.05" d="0.19" sid="S1"/>
</marker>
<marker type="Dot" color="#FF8040" name="Marker 1" varicosity="false">
  <property name="Site">1 98</property>
  <point x="4299.26" y="19025.96" z="-1.05" d="0.19" sid="S1"/>
</marker>
<marker type="Dot" color="#FF8040" name="Marker 1" varicosity="false">
  <property name="Site">1 98</property>
  <point x="4461.32" y="19152.83" z="-1.05" d="0.19" sid="S1"/>
</marker>
<marker type="Dot" color="#FF8040" name="Marker 1" varicosity="false">
  <property name="Site">1 98</property>
  <point x="4452.24" y="19130.02" z="-1.05" d="0.19" sid="S1"/>
</marker>
<marker type="Dot" color="#FF8040" name="Marker 1" varicosity="false">
  <property name="Site">1 98</property>
  <point x="4343.17" y="19177.83" z="-1.05" d="0.19" sid="S1"/>
</marker>
<marker type="Dot" color="#FF8040" name="Marker 1" varicosity="false">
  <property name="Site">1 98</property>
  <point x="4346.05" y="19054.63" z="-1.05" d="0.19" sid="S1"/>
</marker>
<marker type="Dot" color="#FF8040" name="Marker 1" varicosity="false">
  <property name="Site">1 98</property>
  <point x="4479.75" y="18952.57" z="-1.05" d="0.19" sid="S1"/>
</marker>
<marker type="Dot" color="#FF8040" name="Marker 1" varicosity="false">
  <property name="Site">1 99</property>
  <point x="7191.13" y="19220.75" z="-1.05" d="0.19" sid="S1"/>
</marker>
<marker type="Dot" color="#FF8040" name="Marker 1" varicosity="false">
  <property name="Site">1 99</property>
  <point x="7293.78" y="18994.34" z="-1.05" d="0.19" sid="S1"/>
</marker>
<marker type="Dot" color="#FF8040" name="Marker 1" varicosity="false">
  <property name="Site">1 99</property>
  <point x="7322.29" y="18997.44" z="-1.05" d="0.19" sid="S1"/>
</marker>
<marker type="Dot" color="#FF8040" name="Marker 1" varicosity="false">
  <property name="Site">1 99</property>
  <point x="7173.96" y="18949.29" z="-1.05" d="0.19" sid="S1"/>
</marker>
<marker type="Dot" color="#FF8040" name="Marker 1" varicosity="false">
  <property name="Site">1 99</property>
  <point x="7438.39" y="19164.87" z="-1.05" d="0.19" sid="S1"/>
</marker>
<marker type="Dot" color="#FF8040" name="Marker 1" varicosity="false">
  <property name="Site">1 99</property>
  <point x="7436.54" y="19189.14" z="-1.05" d="0.19" sid="S1"/>
</marker>
<marker type="Dot" color="#FF8040" name="Marker 1" varicosity="false">
  <property name="Site">1 99</property>
  <point x="7338.39" y="19193.70" z="-1.05" d="0.19" sid="S1"/>
</marker>
<marker type="Dot" color="#FF8040" name="Marker 1" varicosity="false">
  <property name="Site">1 100</property>
  <point x="10174.87" y="19104.39" z="-1.05" d="0.19" sid="S1"/>
</marker>
<marker type="Dot" color="#FF8040" name="Marker 1" varicosity="false">
  <property name="Site">1 100</property>
  <point x="10150.79" y="19182.13" z="-1.05" d="0.19" sid="S1"/>
</marker>
<marker type="Dot" color="#FF8040" name="Marker 1" varicosity="false">
  <property name="Site">1 100</property>
  <point x="10168.57" y="19176.47" z="-1.05" d="0.19" sid="S1"/>
</marker>
<marker type="Dot" color="#FF8040" name="Marker 1" varicosity="false">
  <property name="Site">1 100</property>
  <point x="10103.20" y="19178.66" z="-1.05" d="0.19" sid="S1"/>
</marker>
<marker type="Dot" color="#FF8040" name="Marker 1" varicosity="false">
  <property name="Site">1 100</property>
  <point x="10312.64" y="19151.65" z="-1.05" d="0.19" sid="S1"/>
</marker>
<marker type="Dot" color="#FF8040" name="Marker 1" varicosity="false">
  <property name="Site">1 100</property>
  <point x="10221.16" y="19091.61" z="-1.05" d="0.19" sid="S1"/>
</marker>
<marker type="Dot" color="#FF8040" name="Marker 1" varicosity="false">
  <property name="Site">1 100</property>
  <point x="10199.13" y="19091.61" z="-1.05" d="0.19" sid="S1"/>
</marker>
<marker type="Dot" color="#FF8040" name="Marker 1" varicosity="false">
  <property name="Site">1 100</property>
  <point x="10175.98" y="19033.89" z="-1.05" d="0.19" sid="S1"/>
</marker>
<marker type="Dot" color="#FF8040" name="Marker 1" varicosity="false">
  <property name="Site">1 100</property>
  <point x="10247.46" y="18849.89" z="-1.05" d="0.19" sid="S1"/>
</marker>
<marker type="Dot" color="#FF8040" name="Marker 1" varicosity="false">
  <property name="Site">1 100</property>
  <point x="10291.58" y="18925.14" z="-1.05" d="0.19" sid="S1"/>
</marker>
<marker type="Dot" color="#FF8040" name="Marker 1" varicosity="false">
  <property name="Site">1 100</property>
  <point x="10237.14" y="18935.36" z="-1.05" d="0.19" sid="S1"/>
</marker>
<marker type="Dot" color="#FF8040" name="Marker 1" varicosity="false">
  <property name="Site">1 100</property>
  <point x="10350.54" y="19105.45" z="-1.05" d="0.19" sid="S1"/>
</marker>
<marker type="Dot" color="#FF8040" name="Marker 1" varicosity="false">
  <property name="Site">1 100</property>
  <point x="10350.36" y="19122.97" z="-1.05" d="0.19" sid="S1"/>
</marker>
<marker type="Dot" color="#FF8040" name="Marker 1" varicosity="false">
  <property name="Site">1 100</property>
  <point x="10337.02" y="19131.37" z="-1.05" d="0.19" sid="S1"/>
</marker>
<marker type="Dot" color="#FF8040" name="Marker 1" varicosity="false">
  <property name="Site">1 100</property>
  <point x="10338.13" y="19154.90" z="-1.05" d="0.19" sid="S1"/>
</marker>
<marker type="Dot" color="#FF8040" name="Marker 1" varicosity="false">
  <property name="Site">1 100</property>
  <point x="10426.28" y="19113.30" z="-1.05" d="0.19" sid="S1"/>
</marker>
<marker type="Dot" color="#FF8040" name="Marker 1" varicosity="false">
  <property name="Site">1 100</property>
  <point x="10429.23" y="18903.17" z="-1.05" d="0.19" sid="S1"/>
</marker>
<marker type="Dot" color="#FF8040" name="Marker 1" varicosity="false">
  <property name="Site">1 100</property>
  <point x="10445.34" y="18897.15" z="-1.05" d="0.19" sid="S1"/>
</marker>
<marker type="Dot" color="#FF8040" name="Marker 1" varicosity="false">
  <property name="Site">1 101</property>
  <point x="13293.06" y="19120.35" z="-1.05" d="0.19" sid="S1"/>
</marker>
<marker type="Dot" color="#FF8040" name="Marker 1" varicosity="false">
  <property name="Site">1 101</property>
  <point x="13177.32" y="19136.05" z="-1.05" d="0.19" sid="S1"/>
</marker>
<marker type="Dot" color="#FF8040" name="Marker 1" varicosity="false">
  <property name="Site">1 101</property>
  <point x="13203.06" y="19075.10" z="-1.05" d="0.19" sid="S1"/>
</marker>
<marker type="Dot" color="#FF8040" name="Marker 1" varicosity="false">
  <property name="Site">1 101</property>
  <point x="13099.73" y="19084.59" z="-1.05" d="0.19" sid="S1"/>
</marker>
<marker type="Dot" color="#FF8040" name="Marker 1" varicosity="false">
  <property name="Site">1 101</property>
  <point x="13148.62" y="19008.97" z="-1.05" d="0.19" sid="S1"/>
</marker>
<marker type="Dot" color="#FF8040" name="Marker 1" varicosity="false">
  <property name="Site">1 101</property>
  <point x="13215.34" y="18903.40" z="-1.05" d="0.19" sid="S1"/>
</marker>
<marker type="Dot" color="#FF8040" name="Marker 1" varicosity="false">
  <property name="Site">1 101</property>
  <point x="13295.71" y="18891.35" z="-1.05" d="0.19" sid="S1"/>
</marker>
<marker type="Dot" color="#FF8040" name="Marker 1" varicosity="false">
  <property name="Site">1 101</property>
  <point x="13290.15" y="18842.08" z="-1.05" d="0.19" sid="S1"/>
</marker>
<marker type="Dot" color="#FF8040" name="Marker 1" varicosity="false">
  <property name="Site">1 101</property>
  <point x="13387.96" y="19067.00" z="-1.05" d="0.19" sid="S1"/>
</marker>
<marker type="Dot" color="#FF8040" name="Marker 1" varicosity="false">
  <property name="Site">1 101</property>
  <point x="13347.22" y="19044.19" z="-1.05" d="0.19" sid="S1"/>
</marker>
<marker type="Dot" color="#FF8040" name="Marker 1" varicosity="false">
  <property name="Site">1 101</property>
  <point x="13428.65" y="19149.64" z="-1.05" d="0.19" sid="S1"/>
</marker>
<marker type="Dot" color="#FF8040" name="Marker 1" varicosity="false">
  <property name="Site">1 101</property>
  <point x="13352.35" y="19209.50" z="-1.05" d="0.19" sid="S1"/>
</marker>
<marker type="Dot" color="#FF8040" name="Marker 1" varicosity="false">
  <property name="Site">1 101</property>
  <point x="13453.23" y="19053.91" z="-1.05" d="0.19" sid="S1"/>
</marker>
<marker type="Dot" color="#FF8040" name="Marker 1" varicosity="false">
  <property name="Site">1 101</property>
  <point x="13466.38" y="19084.38" z="-1.05" d="0.19" sid="S1"/>
</marker>
<marker type="Dot" color="#FF8040" name="Marker 1" varicosity="false">
  <property name="Site">1 102</property>
  <point x="16161.82" y="19108.15" z="-1.05" d="0.19" sid="S1"/>
</marker>
<marker type="Dot" color="#FF8040" name="Marker 1" varicosity="false">
  <property name="Site">1 102</property>
  <point x="16284.42" y="19108.15" z="-1.05" d="0.19" sid="S1"/>
</marker>
<marker type="Dot" color="#FF8040" name="Marker 1" varicosity="false">
  <property name="Site">1 102</property>
  <point x="16146.87" y="19146.96" z="-1.05" d="0.19" sid="S1"/>
</marker>
<marker type="Dot" color="#FF8040" name="Marker 1" varicosity="false">
  <property name="Site">1 102</property>
  <point x="16305.76" y="18962.05" z="-1.05" d="0.19" sid="S1"/>
</marker>
<marker type="Dot" color="#FF8040" name="Marker 1" varicosity="false">
  <property name="Site">1 102</property>
  <point x="16102.06" y="18895.90" z="-1.05" d="0.19" sid="S1"/>
</marker>
<marker type="Dot" color="#FF8040" name="Marker 1" varicosity="false">
  <property name="Site">1 102</property>
  <point x="16170.21" y="18891.34" z="-1.05" d="0.19" sid="S1"/>
</marker>
<marker type="Dot" color="#FF8040" name="Marker 1" varicosity="false">
  <property name="Site">1 102</property>
  <point x="16363.90" y="18907.83" z="-1.05" d="0.19" sid="S1"/>
</marker>
<marker type="Dot" color="#FF8040" name="Marker 1" varicosity="false">
  <property name="Site">1 102</property>
  <point x="16409.45" y="18934.47" z="-1.05" d="0.19" sid="S1"/>
</marker>
<marker type="Dot" color="#FF8040" name="Marker 1" varicosity="false">
  <property name="Site">1 102</property>
  <point x="16397.97" y="18978.63" z="-1.05" d="0.19" sid="S1"/>
</marker>
<marker type="Dot" color="#FF8040" name="Marker 1" varicosity="false">
  <property name="Site">1 102</property>
  <point x="16433.71" y="18958.92" z="-1.05" d="0.19" sid="S1"/>
</marker>
<marker type="Dot" color="#FF8040" name="Marker 1" varicosity="false">
  <property name="Site">1 102</property>
  <point x="16384.27" y="19218.68" z="-1.05" d="0.19" sid="S1"/>
</marker>
<marker type="Dot" color="#FF8040" name="Marker 1" varicosity="false">
  <property name="Site">1 102</property>
  <point x="16304.27" y="19207.00" z="-1.05" d="0.19" sid="S1"/>
</marker>
<marker type="Dot" color="#FF8040" name="Marker 1" varicosity="false">
  <property name="Site">1 102</property>
  <point x="16438.24" y="19117.27" z="-1.05" d="0.19" sid="S1"/>
</marker>
<marker type="Dot" color="#FF8040" name="Marker 1" varicosity="false">
  <property name="Site">1 102</property>
  <point x="16457.87" y="19108.33" z="-1.05" d="0.19" sid="S1"/>
</marker>
<marker type="Dot" color="#FF8040" name="Marker 1" varicosity="false">
  <property name="Site">1 102</property>
  <point x="16461.94" y="19075.85" z="-1.05" d="0.19" sid="S1"/>
</marker>
<marker type="Dot" color="#FF8040" name="Marker 1" varicosity="false">
  <property name="Site">1 102</property>
  <point x="16420.56" y="18875.85" z="-1.05" d="0.19" sid="S1"/>
</marker>
<marker type="Dot" color="#FF8040" name="Marker 1" varicosity="false">
  <property name="Site">1 102</property>
  <point x="16413.34" y="18898.84" z="-1.05" d="0.19" sid="S1"/>
</marker>
<marker type="Dot" color="#FF8040" name="Marker 1" varicosity="false">
  <property name="Site">1 102</property>
  <point x="16455.19" y="18853.95" z="-1.05" d="0.19" sid="S1"/>
</marker>
<marker type="Dot" color="#FF8040" name="Marker 1" varicosity="false">
  <property name="Site">1 102</property>
  <point x="16388.15" y="18886.62" z="-1.05" d="0.19" sid="S1"/>
</marker>
<marker type="Dot" color="#FF8040" name="Marker 1" varicosity="false">
  <property name="Site">1 103</property>
  <point x="19222.00" y="19129.64" z="-1.05" d="0.19" sid="S1"/>
</marker>
<marker type="Dot" color="#FF8040" name="Marker 1" varicosity="false">
  <property name="Site">1 103</property>
  <point x="19137.56" y="19195.51" z="-1.05" d="0.19" sid="S1"/>
</marker>
<marker type="Dot" color="#FF8040" name="Marker 1" varicosity="false">
  <property name="Site">1 103</property>
  <point x="19124.23" y="19219.60" z="-1.05" d="0.19" sid="S1"/>
</marker>
<marker type="Dot" color="#FF8040" name="Marker 1" varicosity="false">
  <property name="Site">1 103</property>
  <point x="19277.74" y="19202.63" z="-1.05" d="0.19" sid="S1"/>
</marker>
<marker type="Dot" color="#FF8040" name="Marker 1" varicosity="false">
  <property name="Site">1 103</property>
  <point x="19188.12" y="19222.52" z="-1.05" d="0.19" sid="S1"/>
</marker>
<marker type="Dot" color="#FF8040" name="Marker 1" varicosity="false">
  <property name="Site">1 103</property>
  <point x="19158.30" y="19063.21" z="-1.05" d="0.19" sid="S1"/>
</marker>
<marker type="Dot" color="#FF8040" name="Marker 1" varicosity="false">
  <property name="Site">1 103</property>
  <point x="19151.03" y="18887.54" z="-1.05" d="0.19" sid="S1"/>
</marker>
<marker type="Dot" color="#FF8040" name="Marker 1" varicosity="false">
  <property name="Site">1 103</property>
  <point x="19217.88" y="18859.98" z="-1.05" d="0.19" sid="S1"/>
</marker>
<marker type="Dot" color="#FF8040" name="Marker 1" varicosity="false">
  <property name="Site">1 103</property>
  <point x="19394.26" y="18896.24" z="-1.05" d="0.19" sid="S1"/>
</marker>
<marker type="Dot" color="#FF8040" name="Marker 1" varicosity="false">
  <property name="Site">1 103</property>
  <point x="19448.34" y="18860.66" z="-1.05" d="0.19" sid="S1"/>
</marker>
<marker type="Dot" color="#FF8040" name="Marker 1" varicosity="false">
  <property name="Site">1 103</property>
  <point x="19428.15" y="18848.61" z="-1.05" d="0.19" sid="S1"/>
</marker>
<marker type="Dot" color="#FF8040" name="Marker 1" varicosity="false">
  <property name="Site">1 103</property>
  <point x="19319.45" y="18877.63" z="-1.05" d="0.19" sid="S1"/>
</marker>
<marker type="Dot" color="#FF8040" name="Marker 1" varicosity="false">
  <property name="Site">1 103</property>
  <point x="19476.85" y="18863.03" z="-1.05" d="0.19" sid="S1"/>
</marker>
<marker type="Dot" color="#FF8040" name="Marker 1" varicosity="false">
  <property name="Site">1 103</property>
  <point x="19379.82" y="18947.48" z="-1.05" d="0.19" sid="S1"/>
</marker>
<marker type="Dot" color="#FF8040" name="Marker 1" varicosity="false">
  <property name="Site">1 103</property>
  <point x="19368.89" y="18948.57" z="-1.05" d="0.19" sid="S1"/>
</marker>
<marker type="Dot" color="#FF8040" name="Marker 1" varicosity="false">
  <property name="Site">1 103</property>
  <point x="19360.56" y="19056.53" z="-1.05" d="0.19" sid="S1"/>
</marker>
<marker type="Dot" color="#FF8040" name="Marker 1" varicosity="false">
  <property name="Site">1 103</property>
  <point x="19386.30" y="19009.63" z="-1.05" d="0.19" sid="S1"/>
</marker>
<marker type="Dot" color="#FF8040" name="Marker 1" varicosity="false">
  <property name="Site">1 103</property>
  <point x="19392.78" y="19150.66" z="-1.05" d="0.19" sid="S1"/>
</marker>
<marker type="Dot" color="#FF8040" name="Marker 1" varicosity="false">
  <property name="Site">1 103</property>
  <point x="19439.82" y="19028.95" z="-1.05" d="0.19" sid="S1"/>
</marker>
<marker type="Dot" color="#FF8040" name="Marker 1" varicosity="false">
  <property name="Site">1 103</property>
  <point x="19480.98" y="19059.91" z="-1.05" d="0.19" sid="S1"/>
</marker>
<marker type="Dot" color="#FF8040" name="Marker 1" varicosity="false">
  <property name="Site">1 104</property>
  <point x="22220.90" y="19182.42" z="-1.05" d="0.19" sid="S1"/>
</marker>
<marker type="Dot" color="#FF8040" name="Marker 1" varicosity="false">
  <property name="Site">1 104</property>
  <point x="22229.04" y="19199.94" z="-1.05" d="0.19" sid="S1"/>
</marker>
<marker type="Dot" color="#FF8040" name="Marker 1" varicosity="false">
  <property name="Site">1 104</property>
  <point x="22235.16" y="19140.27" z="-1.05" d="0.19" sid="S1"/>
</marker>
<marker type="Dot" color="#FF8040" name="Marker 1" varicosity="false">
  <property name="Site">1 104</property>
  <point x="22276.08" y="19156.69" z="-1.05" d="0.19" sid="S1"/>
</marker>
<marker type="Dot" color="#FF8040" name="Marker 1" varicosity="false">
  <property name="Site">1 104</property>
  <point x="22155.34" y="19075.13" z="-1.05" d="0.19" sid="S1"/>
</marker>
<marker type="Dot" color="#FF8040" name="Marker 1" varicosity="false">
  <property name="Site">1 104</property>
  <point x="22252.56" y="18996.71" z="-1.05" d="0.19" sid="S1"/>
</marker>
<marker type="Dot" color="#FF8040" name="Marker 1" varicosity="false">
  <property name="Site">1 104</property>
  <point x="22274.60" y="18941.96" z="-1.05" d="0.19" sid="S1"/>
</marker>
<marker type="Dot" color="#FF8040" name="Marker 1" varicosity="false">
  <property name="Site">1 104</property>
  <point x="22161.45" y="18932.11" z="-1.05" d="0.19" sid="S1"/>
</marker>
<marker type="Dot" color="#FF8040" name="Marker 1" varicosity="false">
  <property name="Site">1 104</property>
  <point x="22179.28" y="18878.20" z="-1.05" d="0.19" sid="S1"/>
</marker>
<marker type="Dot" color="#FF8040" name="Marker 1" varicosity="false">
  <property name="Site">1 104</property>
  <point x="22099.28" y="18886.22" z="-1.05" d="0.19" sid="S1"/>
</marker>
<marker type="Dot" color="#FF8040" name="Marker 1" varicosity="false">
  <property name="Site">1 104</property>
  <point x="22397.14" y="18990.59" z="-1.05" d="0.19" sid="S1"/>
</marker>
<marker type="Dot" color="#FF8040" name="Marker 1" varicosity="false">
  <property name="Site">1 104</property>
  <point x="22363.02" y="19205.37" z="-1.05" d="0.19" sid="S1"/>
</marker>
<marker type="Dot" color="#FF8040" name="Marker 1" varicosity="false">
  <property name="Site">1 104</property>
  <point x="22281.46" y="19205.23" z="-1.05" d="0.19" sid="S1"/>
</marker>
<marker type="Dot" color="#FF8040" name="Marker 1" varicosity="false">
  <property name="Site">1 104</property>
  <point x="22363.50" y="19164.90" z="-1.05" d="0.19" sid="S1"/>
</marker>
<marker type="Dot" color="#FF8040" name="Marker 1" varicosity="false">
  <property name="Site">1 104</property>
  <point x="22458.06" y="19202.13" z="-1.05" d="0.19" sid="S1"/>
</marker>
<marker type="Dot" color="#FF8040" name="Marker 1" varicosity="false">
  <property name="Site">1 104</property>
  <point x="22463.44" y="19093.55" z="-1.05" d="0.19" sid="S1"/>
</marker>
<marker type="Dot" color="#FF8040" name="Marker 1" varicosity="false">
  <property name="Site">1 104</property>
  <point x="22438.06" y="19073.66" z="-1.05" d="0.19" sid="S1"/>
</marker>
<marker type="Dot" color="#FF8040" name="Marker 1" varicosity="false">
  <property name="Site">1 104</property>
  <point x="22421.40" y="19193.92" z="-1.05" d="0.19" sid="S1"/>
</marker>
<marker type="Dot" color="#FF8040" name="Marker 1" varicosity="false">
  <property name="Site">1 104</property>
  <point x="22410.10" y="19197.75" z="-1.05" d="0.19" sid="S1"/>
</marker>
<marker type="Dot" color="#FF8040" name="Marker 1" varicosity="false">
  <property name="Site">1 104</property>
  <point x="22440.66" y="19044.66" z="-1.05" d="0.19" sid="S1"/>
</marker>
<marker type="Dot" color="#FF8040" name="Marker 1" varicosity="false">
  <property name="Site">1 104</property>
  <point x="22425.47" y="19043.39" z="-1.05" d="0.19" sid="S1"/>
</marker>
<marker type="Dot" color="#FF8040" name="Marker 1" varicosity="false">
  <property name="Site">1 104</property>
  <point x="22486.58" y="19079.88" z="-1.05" d="0.19" sid="S1"/>
</marker>
<marker type="Dot" color="#FF8040" name="Marker 1" varicosity="false">
  <property name="Site">1 104</property>
  <point x="22478.86" y="18961.01" z="-1.05" d="0.19" sid="S1"/>
</marker>
<marker type="Dot" color="#FF8040" name="Marker 1" varicosity="false">
  <property name="Site">1 104</property>
  <point x="22422.93" y="18954.99" z="-1.05" d="0.19" sid="S1"/>
</marker>
<marker type="Dot" color="#FF8040" name="Marker 1" varicosity="false">
  <property name="Site">1 104</property>
  <point x="22397.00" y="18840.98" z="-1.05" d="0.19" sid="S1"/>
</marker>
<marker type="Dot" color="#FF8040" name="Marker 1" varicosity="false">
  <property name="Site">1 105</property>
  <point x="25191.39" y="19199.34" z="-1.05" d="0.19" sid="S1"/>
</marker>
<marker type="Dot" color="#FF8040" name="Marker 1" varicosity="false">
  <property name="Site">1 105</property>
  <point x="25212.87" y="19193.14" z="-1.05" d="0.19" sid="S1"/>
</marker>
<marker type="Dot" color="#FF8040" name="Marker 1" varicosity="false">
  <property name="Site">1 105</property>
  <point x="25306.39" y="19203.54" z="-1.05" d="0.19" sid="S1"/>
</marker>
<marker type="Dot" color="#FF8040" name="Marker 1" varicosity="false">
  <property name="Site">1 105</property>
  <point x="25125.09" y="19139.67" z="-1.05" d="0.19" sid="S1"/>
</marker>
<marker type="Dot" color="#FF8040" name="Marker 1" varicosity="false">
  <property name="Site">1 105</property>
  <point x="25179.54" y="19160.84" z="-1.05" d="0.19" sid="S1"/>
</marker>
<marker type="Dot" color="#FF8040" name="Marker 1" varicosity="false">
  <property name="Site">1 105</property>
  <point x="25216.94" y="19102.63" z="-1.05" d="0.19" sid="S1"/>
</marker>
<marker type="Dot" color="#FF8040" name="Marker 1" varicosity="false">
  <property name="Site">1 105</property>
  <point x="25234.72" y="19098.43" z="-1.05" d="0.19" sid="S1"/>
</marker>
<marker type="Dot" color="#FF8040" name="Marker 1" varicosity="false">
  <property name="Site">1 105</property>
  <point x="25249.17" y="19087.85" z="-1.05" d="0.19" sid="S1"/>
</marker>
<marker type="Dot" color="#FF8040" name="Marker 1" varicosity="false">
  <property name="Site">1 105</property>
  <point x="25257.69" y="19068.51" z="-1.05" d="0.19" sid="S1"/>
</marker>
<marker type="Dot" color="#FF8040" name="Marker 1" varicosity="false">
  <property name="Site">1 105</property>
  <point x="25266.20" y="19011.60" z="-1.05" d="0.19" sid="S1"/>
</marker>
<marker type="Dot" color="#FF8040" name="Marker 1" varicosity="false">
  <property name="Site">1 105</property>
  <point x="25168.43" y="19003.76" z="-1.05" d="0.19" sid="S1"/>
</marker>
<marker type="Dot" color="#FF8040" name="Marker 1" varicosity="false">
  <property name="Site">1 105</property>
  <point x="25224.35" y="18932.22" z="-1.05" d="0.19" sid="S1"/>
</marker>
<marker type="Dot" color="#FF8040" name="Marker 1" varicosity="false">
  <property name="Site">1 105</property>
  <point x="25152.31" y="18953.76" z="-1.05" d="0.19" sid="S1"/>
</marker>
<marker type="Dot" color="#FF8040" name="Marker 1" varicosity="false">
  <property name="Site">1 105</property>
  <point x="25104.03" y="18890.23" z="-1.05" d="0.19" sid="S1"/>
</marker>
<marker type="Dot" color="#FF8040" name="Marker 1" varicosity="false">
  <property name="Site">1 105</property>
  <point x="25214.96" y="18884.57" z="-1.05" d="0.19" sid="S1"/>
</marker>
<marker type="Dot" color="#FF8040" name="Marker 1" varicosity="false">
  <property name="Site">1 105</property>
  <point x="25285.33" y="18874.17" z="-1.05" d="0.19" sid="S1"/>
</marker>
<marker type="Dot" color="#FF8040" name="Marker 1" varicosity="false">
  <property name="Site">1 105</property>
  <point x="25297.92" y="18879.10" z="-1.05" d="0.19" sid="S1"/>
</marker>
<marker type="Dot" color="#FF8040" name="Marker 1" varicosity="false">
  <property name="Site">1 105</property>
  <point x="25359.07" y="18892.87" z="-1.05" d="0.19" sid="S1"/>
</marker>
<marker type="Dot" color="#FF8040" name="Marker 1" varicosity="false">
  <property name="Site">1 105</property>
  <point x="25448.70" y="18860.57" z="-1.05" d="0.19" sid="S1"/>
</marker>
<marker type="Dot" color="#FF8040" name="Marker 1" varicosity="false">
  <property name="Site">1 105</property>
  <point x="25329.39" y="19000.36" z="-1.05" d="0.19" sid="S1"/>
</marker>
<marker type="Dot" color="#FF8040" name="Marker 1" varicosity="false">
  <property name="Site">1 105</property>
  <point x="25359.76" y="18997.44" z="-1.05" d="0.19" sid="S1"/>
</marker>
<marker type="Dot" color="#FF8040" name="Marker 1" varicosity="false">
  <property name="Site">1 105</property>
  <point x="25371.61" y="18976.64" z="-1.05" d="0.19" sid="S1"/>
</marker>
<marker type="Dot" color="#FF8040" name="Marker 1" varicosity="false">
  <property name="Site">1 105</property>
  <point x="25360.50" y="18970.98" z="-1.05" d="0.19" sid="S1"/>
</marker>
<marker type="Dot" color="#FF8040" name="Marker 1" varicosity="false">
  <property name="Site">1 105</property>
  <point x="25333.09" y="19031.06" z="-1.05" d="0.19" sid="S1"/>
</marker>
<marker type="Dot" color="#FF8040" name="Marker 1" varicosity="false">
  <property name="Site">1 105</property>
  <point x="25338.78" y="19113.85" z="-1.05" d="0.19" sid="S1"/>
</marker>
<marker type="Dot" color="#FF8040" name="Marker 1" varicosity="false">
  <property name="Site">1 105</property>
  <point x="25393.41" y="19116.77" z="-1.05" d="0.19" sid="S1"/>
</marker>
<marker type="Dot" color="#FF8040" name="Marker 1" varicosity="false">
  <property name="Site">1 105</property>
  <point x="25412.49" y="19095.78" z="-1.05" d="0.19" sid="S1"/>
</marker>
<marker type="Dot" color="#FF8040" name="Marker 1" varicosity="false">
  <property name="Site">1 105</property>
  <point x="25452.07" y="19224.19" z="-1.05" d="0.19" sid="S1"/>
</marker>
<marker type="Dot" color="#FF8040" name="Marker 1" varicosity="false">
  <property name="Site">1 105</property>
  <point x="25489.66" y="19128.21" z="-1.05" d="0.19" sid="S1"/>
</marker>
<marker type="Dot" color="#FF8040" name="Marker 1" varicosity="false">
  <property name="Site">1 105</property>
  <point x="25490.78" y="19002.13" z="-1.05" d="0.19" sid="S1"/>
</marker>
<marker type="Dot" color="#FF8040" name="Marker 1" varicosity="false">
  <property name="Site">1 105</property>
  <point x="25454.34" y="18896.91" z="-1.05" d="0.19" sid="S1"/>
</marker>
<marker type="Dot" color="#FF8040" name="Marker 1" varicosity="false">
  <property name="Site">1 106</property>
  <point x="28161.69" y="19187.30" z="-1.05" d="0.19" sid="S1"/>
</marker>
<marker type="Dot" color="#FF8040" name="Marker 1" varicosity="false">
  <property name="Site">1 106</property>
  <point x="28232.43" y="19154.27" z="-1.05" d="0.19" sid="S1"/>
</marker>
<marker type="Dot" color="#FF8040" name="Marker 1" varicosity="false">
  <property name="Site">1 106</property>
  <point x="28297.43" y="19206.64" z="-1.05" d="0.19" sid="S1"/>
</marker>
<marker type="Dot" color="#FF8040" name="Marker 1" varicosity="false">
  <property name="Site">1 106</property>
  <point x="28288.91" y="19148.62" z="-1.05" d="0.19" sid="S1"/>
</marker>
<marker type="Dot" color="#FF8040" name="Marker 1" varicosity="false">
  <property name="Site">1 106</property>
  <point x="28310.21" y="19110.29" z="-1.05" d="0.19" sid="S1"/>
</marker>
<marker type="Dot" color="#FF8040" name="Marker 1" varicosity="false">
  <property name="Site">1 106</property>
  <point x="28184.84" y="19073.80" z="-1.05" d="0.19" sid="S1"/>
</marker>
<marker type="Dot" color="#FF8040" name="Marker 1" varicosity="false">
  <property name="Site">1 106</property>
  <point x="28117.06" y="19078.54" z="-1.05" d="0.19" sid="S1"/>
</marker>
<marker type="Dot" color="#FF8040" name="Marker 1" varicosity="false">
  <property name="Site">1 106</property>
  <point x="28131.50" y="19031.92" z="-1.05" d="0.19" sid="S1"/>
</marker>
<marker type="Dot" color="#FF8040" name="Marker 1" varicosity="false">
  <property name="Site">1 106</property>
  <point x="28189.47" y="18980.95" z="-1.05" d="0.19" sid="S1"/>
</marker>
<marker type="Dot" color="#FF8040" name="Marker 1" varicosity="false">
  <property name="Site">1 106</property>
  <point x="28206.69" y="18974.56" z="-1.05" d="0.19" sid="S1"/>
</marker>
<marker type="Dot" color="#FF8040" name="Marker 1" varicosity="false">
  <property name="Site">1 106</property>
  <point x="28172.99" y="18949.93" z="-1.05" d="0.19" sid="S1"/>
</marker>
<marker type="Dot" color="#FF8040" name="Marker 1" varicosity="false">
  <property name="Site">1 106</property>
  <point x="28309.47" y="18951.39" z="-1.05" d="0.19" sid="S1"/>
</marker>
<marker type="Dot" color="#FF8040" name="Marker 1" varicosity="false">
  <property name="Site">1 106</property>
  <point x="28289.10" y="18909.78" z="-1.05" d="0.19" sid="S1"/>
</marker>
<marker type="Dot" color="#FF8040" name="Marker 1" varicosity="false">
  <property name="Site">1 106</property>
  <point x="28314.59" y="18880.24" z="-1.05" d="0.19" sid="S1"/>
</marker>
<marker type="Dot" color="#FF8040" name="Marker 1" varicosity="false">
  <property name="Site">1 106</property>
  <point x="28343.19" y="18961.13" z="-1.05" d="0.19" sid="S1"/>
</marker>
<marker type="Dot" color="#FF8040" name="Marker 1" varicosity="false">
  <property name="Site">1 106</property>
  <point x="28276.53" y="19070.43" z="-1.05" d="0.19" sid="S1"/>
</marker>
<marker type="Dot" color="#FF8040" name="Marker 1" varicosity="false">
  <property name="Site">1 106</property>
  <point x="28489.10" y="19135.58" z="-1.05" d="0.19" sid="S1"/>
</marker>
<marker type="Dot" color="#FF8040" name="Marker 1" varicosity="false">
  <property name="Site">1 106</property>
  <point x="28478.54" y="19027.84" z="-1.05" d="0.19" sid="S1"/>
</marker>
<marker type="Dot" color="#FF8040" name="Marker 1" varicosity="false">
  <property name="Site">1 106</property>
  <point x="28481.00" y="18935.68" z="-1.05" d="0.19" sid="S1"/>
</marker>
<marker type="Dot" color="#FF8040" name="Marker 1" varicosity="false">
  <property name="Site">1 106</property>
  <point x="28486.93" y="18834.40" z="-1.05" d="0.19" sid="S1"/>
</marker>
<marker type="Dot" color="#FF8040" name="Marker 1" varicosity="false">
  <property name="Site">1 107</property>
  <point x="28156.48" y="16162.59" z="-1.05" d="0.19" sid="S1"/>
</marker>
<marker type="Dot" color="#FF8040" name="Marker 1" varicosity="false">
  <property name="Site">1 107</property>
  <point x="28255.74" y="16173.72" z="-1.05" d="0.19" sid="S1"/>
</marker>
<marker type="Dot" color="#FF8040" name="Marker 1" varicosity="false">
  <property name="Site">1 107</property>
  <point x="28279.26" y="16199.81" z="-1.05" d="0.19" sid="S1"/>
</marker>
<marker type="Dot" color="#FF8040" name="Marker 1" varicosity="false">
  <property name="Site">1 107</property>
  <point x="28223.34" y="16101.27" z="-1.05" d="0.19" sid="S1"/>
</marker>
<marker type="Dot" color="#FF8040" name="Marker 1" varicosity="false">
  <property name="Site">1 107</property>
  <point x="28141.67" y="16129.92" z="-1.05" d="0.19" sid="S1"/>
</marker>
<marker type="Dot" color="#FF8040" name="Marker 1" varicosity="false">
  <property name="Site">1 107</property>
  <point x="28099.26" y="15999.18" z="-1.05" d="0.19" sid="S1"/>
</marker>
<marker type="Dot" color="#FF8040" name="Marker 1" varicosity="false">
  <property name="Site">1 107</property>
  <point x="28164.08" y="16057.75" z="-1.05" d="0.19" sid="S1"/>
</marker>
<marker type="Dot" color="#FF8040" name="Marker 1" varicosity="false">
  <property name="Site">1 107</property>
  <point x="28253.71" y="16001.37" z="-1.05" d="0.19" sid="S1"/>
</marker>
<marker type="Dot" color="#FF8040" name="Marker 1" varicosity="false">
  <property name="Site">1 107</property>
  <point x="28305.00" y="16021.99" z="-1.05" d="0.19" sid="S1"/>
</marker>
<marker type="Dot" color="#FF8040" name="Marker 1" varicosity="false">
  <property name="Site">1 107</property>
  <point x="28190.93" y="15902.94" z="-1.05" d="0.19" sid="S1"/>
</marker>
<marker type="Dot" color="#FF8040" name="Marker 1" varicosity="false">
  <property name="Site">1 107</property>
  <point x="28192.04" y="15854.77" z="-1.05" d="0.19" sid="S1"/>
</marker>
<marker type="Dot" color="#FF8040" name="Marker 1" varicosity="false">
  <property name="Site">1 107</property>
  <point x="28242.59" y="15851.85" z="-1.05" d="0.19" sid="S1"/>
</marker>
<marker type="Dot" color="#FF8040" name="Marker 1" varicosity="false">
  <property name="Site">1 107</property>
  <point x="28335.12" y="15888.65" z="-1.05" d="0.19" sid="S1"/>
</marker>
<marker type="Dot" color="#FF8040" name="Marker 1" varicosity="false">
  <property name="Site">1 107</property>
  <point x="28340.49" y="15897.59" z="-1.05" d="0.19" sid="S1"/>
</marker>
<marker type="Dot" color="#FF8040" name="Marker 1" varicosity="false">
  <property name="Site">1 107</property>
  <point x="28402.53" y="15884.46" z="-1.05" d="0.19" sid="S1"/>
</marker>
<marker type="Dot" color="#FF8040" name="Marker 1" varicosity="false">
  <property name="Site">1 107</property>
  <point x="28347.85" y="15934.58" z="-1.05" d="0.19" sid="S1"/>
</marker>
<marker type="Dot" color="#FF8040" name="Marker 1" varicosity="false">
  <property name="Site">1 107</property>
  <point x="28322.66" y="15945.90" z="-1.05" d="0.19" sid="S1"/>
</marker>
<marker type="Dot" color="#FF8040" name="Marker 1" varicosity="false">
  <property name="Site">1 107</property>
  <point x="28372.80" y="16056.89" z="-1.05" d="0.19" sid="S1"/>
</marker>
<marker type="Dot" color="#FF8040" name="Marker 1" varicosity="false">
  <property name="Site">1 107</property>
  <point x="28403.22" y="16119.25" z="-1.05" d="0.19" sid="S1"/>
</marker>
<marker type="Dot" color="#FF8040" name="Marker 1" varicosity="false">
  <property name="Site">1 107</property>
  <point x="28409.52" y="16147.72" z="-1.05" d="0.19" sid="S1"/>
</marker>
<marker type="Dot" color="#FF8040" name="Marker 1" varicosity="false">
  <property name="Site">1 107</property>
  <point x="28424.52" y="16153.92" z="-1.05" d="0.19" sid="S1"/>
</marker>
<marker type="Dot" color="#FF8040" name="Marker 1" varicosity="false">
  <property name="Site">1 107</property>
  <point x="28379.10" y="16222.25" z="-1.05" d="0.19" sid="S1"/>
</marker>
<marker type="Dot" color="#FF8040" name="Marker 1" varicosity="false">
  <property name="Site">1 107</property>
  <point x="28443.38" y="16194.01" z="-1.05" d="0.19" sid="S1"/>
</marker>
<marker type="Dot" color="#FF8040" name="Marker 1" varicosity="false">
  <property name="Site">1 107</property>
  <point x="28479.12" y="16209.89" z="-1.05" d="0.19" sid="S1"/>
</marker>
<marker type="Dot" color="#FF8040" name="Marker 1" varicosity="false">
  <property name="Site">1 107</property>
  <point x="28460.88" y="16129.02" z="-1.05" d="0.19" sid="S1"/>
</marker>
<marker type="Dot" color="#FF8040" name="Marker 1" varicosity="false">
  <property name="Site">1 107</property>
  <point x="28481.99" y="16131.76" z="-1.05" d="0.19" sid="S1"/>
</marker>
<marker type="Dot" color="#FF8040" name="Marker 1" varicosity="false">
  <property name="Site">1 107</property>
  <point x="28482.79" y="16041.22" z="-1.05" d="0.19" sid="S1"/>
</marker>
<marker type="Dot" color="#FF8040" name="Marker 1" varicosity="false">
  <property name="Site">1 107</property>
  <point x="28484.08" y="16072.42" z="-1.05" d="0.19" sid="S1"/>
</marker>
<marker type="Dot" color="#FF8040" name="Marker 1" varicosity="false">
  <property name="Site">1 107</property>
  <point x="28465.75" y="15923.34" z="-1.05" d="0.19" sid="S1"/>
</marker>
<marker type="Dot" color="#FF8040" name="Marker 1" varicosity="false">
  <property name="Site">1 107</property>
  <point x="28489.08" y="15951.62" z="-1.05" d="0.19" sid="S1"/>
</marker>
<marker type="Dot" color="#FF8040" name="Marker 1" varicosity="false">
  <property name="Site">1 107</property>
  <point x="28455.93" y="15867.22" z="-1.05" d="0.19" sid="S1"/>
</marker>
<marker type="Dot" color="#FF8040" name="Marker 1" varicosity="false">
  <property name="Site">1 107</property>
  <point x="28482.41" y="15898.79" z="-1.05" d="0.19" sid="S1"/>
</marker>
<marker type="Dot" color="#FF8040" name="Marker 1" varicosity="false">
  <property name="Site">1 108</property>
  <point x="25177.46" y="16133.12" z="-1.05" d="0.19" sid="S1"/>
</marker>
<marker type="Dot" color="#FF8040" name="Marker 1" varicosity="false">
  <property name="Site">1 108</property>
  <point x="25215.61" y="16156.66" z="-1.05" d="0.19" sid="S1"/>
</marker>
<marker type="Dot" color="#FF8040" name="Marker 1" varicosity="false">
  <property name="Site">1 108</property>
  <point x="25243.94" y="16203.01" z="-1.05" d="0.19" sid="S1"/>
</marker>
<marker type="Dot" color="#FF8040" name="Marker 1" varicosity="false">
  <property name="Site">1 108</property>
  <point x="25296.35" y="16225.09" z="-1.05" d="0.19" sid="S1"/>
</marker>
<marker type="Dot" color="#FF8040" name="Marker 1" varicosity="false">
  <property name="Site">1 108</property>
  <point x="25304.50" y="16179.11" z="-1.05" d="0.19" sid="S1"/>
</marker>
<marker type="Dot" color="#FF8040" name="Marker 1" varicosity="false">
  <property name="Site">1 108</property>
  <point x="25229.31" y="16086.04" z="-1.05" d="0.19" sid="S1"/>
</marker>
<marker type="Dot" color="#FF8040" name="Marker 1" varicosity="false">
  <property name="Site">1 108</property>
  <point x="25170.05" y="16066.70" z="-1.05" d="0.19" sid="S1"/>
</marker>
<marker type="Dot" color="#FF8040" name="Marker 1" varicosity="false">
  <property name="Site">1 108</property>
  <point x="25257.83" y="15999.46" z="-1.05" d="0.19" sid="S1"/>
</marker>
<marker type="Dot" color="#FF8040" name="Marker 1" varicosity="false">
  <property name="Site">1 108</property>
  <point x="25293.20" y="16015.15" z="-1.05" d="0.19" sid="S1"/>
</marker>
<marker type="Dot" color="#FF8040" name="Marker 1" varicosity="false">
  <property name="Site">1 108</property>
  <point x="25310.24" y="16032.12" z="-1.05" d="0.19" sid="S1"/>
</marker>
<marker type="Dot" color="#FF8040" name="Marker 1" varicosity="false">
  <property name="Site">1 108</property>
  <point x="25316.90" y="15988.33" z="-1.05" d="0.19" sid="S1"/>
</marker>
<marker type="Dot" color="#FF8040" name="Marker 1" varicosity="false">
  <property name="Site">1 108</property>
  <point x="25298.39" y="15991.61" z="-1.05" d="0.19" sid="S1"/>
</marker>
<marker type="Dot" color="#FF8040" name="Marker 1" varicosity="false">
  <property name="Site">1 108</property>
  <point x="25113.76" y="16028.34" z="-1.05" d="0.19" sid="S1"/>
</marker>
<marker type="Dot" color="#FF8040" name="Marker 1" varicosity="false">
  <property name="Site">1 108</property>
  <point x="25236.72" y="15980.90" z="-1.05" d="0.19" sid="S1"/>
</marker>
<marker type="Dot" color="#FF8040" name="Marker 1" varicosity="false">
  <property name="Site">1 108</property>
  <point x="25218.76" y="15945.13" z="-1.05" d="0.19" sid="S1"/>
</marker>
<marker type="Dot" color="#FF8040" name="Marker 1" varicosity="false">
  <property name="Site">1 108</property>
  <point x="25252.09" y="15913.20" z="-1.05" d="0.19" sid="S1"/>
</marker>
<marker type="Dot" color="#FF8040" name="Marker 1" varicosity="false">
  <property name="Site">1 108</property>
  <point x="25306.35" y="15970.32" z="-1.05" d="0.19" sid="S1"/>
</marker>
<marker type="Dot" color="#FF8040" name="Marker 1" varicosity="false">
  <property name="Site">1 108</property>
  <point x="25160.98" y="15871.90" z="-1.10" d="0.19" sid="S1"/>
</marker>
<marker type="Dot" color="#FF8040" name="Marker 1" varicosity="false">
  <property name="Site">1 108</property>
  <point x="25173.94" y="15890.33" z="-1.10" d="0.19" sid="S1"/>
</marker>
<marker type="Dot" color="#FF8040" name="Marker 1" varicosity="false">
  <property name="Site">1 108</property>
  <point x="25203.39" y="15898.18" z="-1.10" d="0.19" sid="S1"/>
</marker>
<marker type="Dot" color="#FF8040" name="Marker 1" varicosity="false">
  <property name="Site">1 108</property>
  <point x="25220.42" y="15886.13" z="-1.10" d="0.19" sid="S1"/>
</marker>
<marker type="Dot" color="#FF8040" name="Marker 1" varicosity="false">
  <property name="Site">1 108</property>
  <point x="25239.13" y="15894.35" z="-1.10" d="0.19" sid="S1"/>
</marker>
<marker type="Dot" color="#FF8040" name="Marker 1" varicosity="false">
  <property name="Site">1 108</property>
  <point x="25272.09" y="15878.11" z="-1.10" d="0.19" sid="S1"/>
</marker>
<marker type="Dot" color="#FF8040" name="Marker 1" varicosity="false">
  <property name="Site">1 108</property>
  <point x="25379.48" y="15884.93" z="-1.10" d="0.19" sid="S1"/>
</marker>
<marker type="Dot" color="#FF8040" name="Marker 1" varicosity="false">
  <property name="Site">1 108</property>
  <point x="25396.89" y="15860.85" z="-1.10" d="0.19" sid="S1"/>
</marker>
<marker type="Dot" color="#FF8040" name="Marker 1" varicosity="false">
  <property name="Site">1 108</property>
  <point x="25431.70" y="15831.10" z="-1.10" d="0.19" sid="S1"/>
</marker>
<marker type="Dot" color="#FF8040" name="Marker 1" varicosity="false">
  <property name="Site">1 108</property>
  <point x="25380.78" y="15984.67" z="-1.10" d="0.19" sid="S1"/>
</marker>
<marker type="Dot" color="#FF8040" name="Marker 1" varicosity="false">
  <property name="Site">1 108</property>
  <point x="25390.96" y="15998.72" z="-1.10" d="0.19" sid="S1"/>
</marker>
<marker type="Dot" color="#FF8040" name="Marker 1" varicosity="false">
  <property name="Site">1 108</property>
  <point x="25334.48" y="16074.45" z="-1.10" d="0.19" sid="S1"/>
</marker>
<marker type="Dot" color="#FF8040" name="Marker 1" varicosity="false">
  <property name="Site">1 108</property>
  <point x="25405.73" y="16171.64" z="-1.10" d="0.19" sid="S1"/>
</marker>
<marker type="Dot" color="#FF8040" name="Marker 1" varicosity="false">
  <property name="Site">1 108</property>
  <point x="25444.10" y="16213.71" z="-1.10" d="0.19" sid="S1"/>
</marker>
<marker type="Dot" color="#FF8040" name="Marker 1" varicosity="false">
  <property name="Site">1 108</property>
  <point x="25452.43" y="16137.62" z="-1.10" d="0.19" sid="S1"/>
</marker>
<marker type="Dot" color="#FF8040" name="Marker 1" varicosity="false">
  <property name="Site">1 108</property>
  <point x="25465.21" y="16138.71" z="-1.10" d="0.19" sid="S1"/>
</marker>
<marker type="Dot" color="#FF8040" name="Marker 1" varicosity="false">
  <property name="Site">1 108</property>
  <point x="25477.80" y="16151.67" z="-1.10" d="0.19" sid="S1"/>
</marker>
<marker type="Dot" color="#FF8040" name="Marker 1" varicosity="false">
  <property name="Site">1 108</property>
  <point x="25490.95" y="16146.74" z="-1.10" d="0.19" sid="S1"/>
</marker>
<marker type="Dot" color="#FF8040" name="Marker 1" varicosity="false">
  <property name="Site">1 108</property>
  <point x="25472.24" y="16127.40" z="-1.10" d="0.19" sid="S1"/>
</marker>
<marker type="Dot" color="#FF8040" name="Marker 1" varicosity="false">
  <property name="Site">1 108</property>
  <point x="25484.65" y="16104.77" z="-1.10" d="0.19" sid="S1"/>
</marker>
<marker type="Dot" color="#FF8040" name="Marker 1" varicosity="false">
  <property name="Site">1 108</property>
  <point x="25494.10" y="16079.04" z="-1.10" d="0.19" sid="S1"/>
</marker>
<marker type="Dot" color="#FF8040" name="Marker 1" varicosity="false">
  <property name="Site">1 108</property>
  <point x="25402.06" y="16116.27" z="-1.10" d="0.19" sid="S1"/>
</marker>
<marker type="Dot" color="#FF8040" name="Marker 1" varicosity="false">
  <property name="Site">1 108</property>
  <point x="25450.02" y="16086.70" z="-1.10" d="0.19" sid="S1"/>
</marker>
<marker type="Dot" color="#FF8040" name="Marker 1" varicosity="false">
  <property name="Site">1 109</property>
  <point x="22128.68" y="16134.52" z="-1.10" d="0.19" sid="S1"/>
</marker>
<marker type="Dot" color="#FF8040" name="Marker 1" varicosity="false">
  <property name="Site">1 109</property>
  <point x="22122.75" y="16179.04" z="-1.10" d="0.19" sid="S1"/>
</marker>
<marker type="Dot" color="#FF8040" name="Marker 1" varicosity="false">
  <property name="Site">1 109</property>
  <point x="22116.64" y="16106.42" z="-1.10" d="0.19" sid="S1"/>
</marker>
<marker type="Dot" color="#FF8040" name="Marker 1" varicosity="false">
  <property name="Site">1 109</property>
  <point x="22224.04" y="16158.79" z="-1.10" d="0.19" sid="S1"/>
</marker>
<marker type="Dot" color="#FF8040" name="Marker 1" varicosity="false">
  <property name="Site">1 109</property>
  <point x="22179.60" y="16216.45" z="-1.10" d="0.19" sid="S1"/>
</marker>
<marker type="Dot" color="#FF8040" name="Marker 1" varicosity="false">
  <property name="Site">1 109</property>
  <point x="22240.34" y="16207.51" z="-1.10" d="0.19" sid="S1"/>
</marker>
<marker type="Dot" color="#FF8040" name="Marker 1" varicosity="false">
  <property name="Site">1 109</property>
  <point x="22295.71" y="16187.44" z="-1.10" d="0.19" sid="S1"/>
</marker>
<marker type="Dot" color="#FF8040" name="Marker 1" varicosity="false">
  <property name="Site">1 109</property>
  <point x="22285.71" y="16104.96" z="-1.10" d="0.19" sid="S1"/>
</marker>
<marker type="Dot" color="#FF8040" name="Marker 1" varicosity="false">
  <property name="Site">1 109</property>
  <point x="22261.08" y="16115.90" z="-1.10" d="0.19" sid="S1"/>
</marker>
<marker type="Dot" color="#FF8040" name="Marker 1" varicosity="false">
  <property name="Site">1 109</property>
  <point x="22288.68" y="16061.89" z="-1.10" d="0.19" sid="S1"/>
</marker>
<marker type="Dot" color="#FF8040" name="Marker 1" varicosity="false">
  <property name="Site">1 109</property>
  <point x="22142.56" y="16003.48" z="-1.10" d="0.19" sid="S1"/>
</marker>
<marker type="Dot" color="#FF8040" name="Marker 1" varicosity="false">
  <property name="Site">1 109</property>
  <point x="22158.86" y="15969.36" z="-1.10" d="0.19" sid="S1"/>
</marker>
<marker type="Dot" color="#FF8040" name="Marker 1" varicosity="false">
  <property name="Site">1 109</property>
  <point x="22225.71" y="15970.09" z="-1.10" d="0.19" sid="S1"/>
</marker>
<marker type="Dot" color="#FF8040" name="Marker 1" varicosity="false">
  <property name="Site">1 109</property>
  <point x="22112.19" y="15881.47" z="-1.10" d="0.19" sid="S1"/>
</marker>
<marker type="Dot" color="#FF8040" name="Marker 1" varicosity="false">
  <property name="Site">1 109</property>
  <point x="22116.08" y="15873.26" z="-1.10" d="0.19" sid="S1"/>
</marker>
<marker type="Dot" color="#FF8040" name="Marker 1" varicosity="false">
  <property name="Site">1 109</property>
  <point x="22157.01" y="15836.76" z="-1.10" d="0.19" sid="S1"/>
</marker>
<marker type="Dot" color="#FF8040" name="Marker 1" varicosity="false">
  <property name="Site">1 109</property>
  <point x="22176.08" y="15848.80" z="-1.10" d="0.19" sid="S1"/>
</marker>
<marker type="Dot" color="#FF8040" name="Marker 1" varicosity="false">
  <property name="Site">1 109</property>
  <point x="22214.23" y="15891.32" z="-1.10" d="0.19" sid="S1"/>
</marker>
<marker type="Dot" color="#FF8040" name="Marker 1" varicosity="false">
  <property name="Site">1 109</property>
  <point x="22238.68" y="15837.49" z="-1.10" d="0.19" sid="S1"/>
</marker>
<marker type="Dot" color="#FF8040" name="Marker 1" varicosity="false">
  <property name="Site">1 109</property>
  <point x="22318.49" y="15849.53" z="-1.10" d="0.19" sid="S1"/>
</marker>
<marker type="Dot" color="#FF8040" name="Marker 1" varicosity="false">
  <property name="Site">1 109</property>
  <point x="22373.85" y="15858.01" z="-1.10" d="0.19" sid="S1"/>
</marker>
<marker type="Dot" color="#FF8040" name="Marker 1" varicosity="false">
  <property name="Site">1 109</property>
  <point x="22424.22" y="15885.38" z="-1.10" d="0.19" sid="S1"/>
</marker>
<marker type="Dot" color="#FF8040" name="Marker 1" varicosity="false">
  <property name="Site">1 109</property>
  <point x="22332.74" y="15879.00" z="-1.10" d="0.19" sid="S1"/>
</marker>
<marker type="Dot" color="#FF8040" name="Marker 1" varicosity="false">
  <property name="Site">1 109</property>
  <point x="22360.83" y="16021.38" z="-1.10" d="0.19" sid="S1"/>
</marker>
<marker type="Dot" color="#FF8040" name="Marker 1" varicosity="false">
  <property name="Site">1 109</property>
  <point x="22350.09" y="16032.51" z="-1.10" d="0.19" sid="S1"/>
</marker>
<marker type="Dot" color="#FF8040" name="Marker 1" varicosity="false">
  <property name="Site">1 109</property>
  <point x="22323.43" y="16083.25" z="-1.10" d="0.19" sid="S1"/>
</marker>
<marker type="Dot" color="#FF8040" name="Marker 1" varicosity="false">
  <property name="Site">1 109</property>
  <point x="22351.20" y="16092.01" z="-1.10" d="0.19" sid="S1"/>
</marker>
<marker type="Dot" color="#FF8040" name="Marker 1" varicosity="false">
  <property name="Site">1 109</property>
  <point x="22421.94" y="16145.66" z="-1.10" d="0.19" sid="S1"/>
</marker>
<marker type="Dot" color="#FF8040" name="Marker 1" varicosity="false">
  <property name="Site">1 109</property>
  <point x="22369.91" y="16164.16" z="-1.10" d="0.19" sid="S1"/>
</marker>
<marker type="Dot" color="#FF8040" name="Marker 1" varicosity="false">
  <property name="Site">1 109</property>
  <point x="22360.28" y="16175.11" z="-1.10" d="0.19" sid="S1"/>
</marker>
<marker type="Dot" color="#FF8040" name="Marker 1" varicosity="false">
  <property name="Site">1 109</property>
  <point x="22489.76" y="16207.09" z="-1.10" d="0.19" sid="S1"/>
</marker>
<marker type="Dot" color="#FF8040" name="Marker 1" varicosity="false">
  <property name="Site">1 109</property>
  <point x="22453.09" y="16138.30" z="-1.10" d="0.19" sid="S1"/>
</marker>
<marker type="Dot" color="#FF8040" name="Marker 1" varicosity="false">
  <property name="Site">1 109</property>
  <point x="22473.46" y="16128.63" z="-1.10" d="0.19" sid="S1"/>
</marker>
<marker type="Dot" color="#FF8040" name="Marker 1" varicosity="false">
  <property name="Site">1 109</property>
  <point x="22460.50" y="16095.42" z="-1.10" d="0.19" sid="S1"/>
</marker>
<marker type="Dot" color="#FF8040" name="Marker 1" varicosity="false">
  <property name="Site">1 109</property>
  <point x="22472.54" y="16087.02" z="-1.10" d="0.19" sid="S1"/>
</marker>
<marker type="Dot" color="#FF8040" name="Marker 1" varicosity="false">
  <property name="Site">1 109</property>
  <point x="22437.21" y="15999.20" z="-1.10" d="0.19" sid="S1"/>
</marker>
<marker type="Dot" color="#FF8040" name="Marker 1" varicosity="false">
  <property name="Site">1 109</property>
  <point x="22467.40" y="16010.69" z="-1.10" d="0.19" sid="S1"/>
</marker>
<marker type="Dot" color="#FF8040" name="Marker 1" varicosity="false">
  <property name="Site">1 109</property>
  <point x="22454.81" y="15968.91" z="-1.10" d="0.19" sid="S1"/>
</marker>
<marker type="Dot" color="#FF8040" name="Marker 1" varicosity="false">
  <property name="Site">1 109</property>
  <point x="22488.33" y="15939.89" z="-1.10" d="0.19" sid="S1"/>
</marker>
<marker type="Dot" color="#FF8040" name="Marker 1" varicosity="false">
  <property name="Site">1 109</property>
  <point x="22482.96" y="15881.34" z="-1.10" d="0.19" sid="S1"/>
</marker>
<marker type="Dot" color="#FF8040" name="Marker 1" varicosity="false">
  <property name="Site">1 109</property>
  <point x="22486.84" y="15845.02" z="-1.10" d="0.19" sid="S1"/>
</marker>
<marker type="Dot" color="#FF8040" name="Marker 1" varicosity="false">
  <property name="Site">1 110</property>
  <point x="19191.53" y="16213.86" z="-1.10" d="0.19" sid="S1"/>
</marker>
<marker type="Dot" color="#FF8040" name="Marker 1" varicosity="false">
  <property name="Site">1 110</property>
  <point x="19244.31" y="16163.86" z="-1.10" d="0.19" sid="S1"/>
</marker>
<marker type="Dot" color="#FF8040" name="Marker 1" varicosity="false">
  <property name="Site">1 110</property>
  <point x="19274.50" y="16185.94" z="-1.10" d="0.19" sid="S1"/>
</marker>
<marker type="Dot" color="#FF8040" name="Marker 1" varicosity="false">
  <property name="Site">1 110</property>
  <point x="19285.42" y="16156.75" z="-1.10" d="0.19" sid="S1"/>
</marker>
<marker type="Dot" color="#FF8040" name="Marker 1" varicosity="false">
  <property name="Site">1 110</property>
  <point x="19245.79" y="16078.28" z="-1.10" d="0.19" sid="S1"/>
</marker>
<marker type="Dot" color="#FF8040" name="Marker 1" varicosity="false">
  <property name="Site">1 110</property>
  <point x="19112.46" y="16138.86" z="-1.10" d="0.19" sid="S1"/>
</marker>
<marker type="Dot" color="#FF8040" name="Marker 1" varicosity="false">
  <property name="Site">1 110</property>
  <point x="19151.95" y="15990.31" z="-1.10" d="0.19" sid="S1"/>
</marker>
<marker type="Dot" color="#FF8040" name="Marker 1" varicosity="false">
  <property name="Site">1 110</property>
  <point x="19188.62" y="16002.17" z="-1.10" d="0.19" sid="S1"/>
</marker>
<marker type="Dot" color="#FF8040" name="Marker 1" varicosity="false">
  <property name="Site">1 110</property>
  <point x="19242.69" y="15945.96" z="-1.10" d="0.19" sid="S1"/>
</marker>
<marker type="Dot" color="#FF8040" name="Marker 1" varicosity="false">
  <property name="Site">1 110</property>
  <point x="19239.73" y="15974.43" z="-1.10" d="0.19" sid="S1"/>
</marker>
<marker type="Dot" color="#FF8040" name="Marker 1" varicosity="false">
  <property name="Site">1 110</property>
  <point x="19265.10" y="15953.63" z="-1.10" d="0.19" sid="S1"/>
</marker>
<marker type="Dot" color="#FF8040" name="Marker 1" varicosity="false">
  <property name="Site">1 110</property>
  <point x="19267.14" y="15927.90" z="-1.10" d="0.19" sid="S1"/>
</marker>
<marker type="Dot" color="#FF8040" name="Marker 1" varicosity="false">
  <property name="Site">1 110</property>
  <point x="19310.66" y="15909.65" z="-1.10" d="0.19" sid="S1"/>
</marker>
<marker type="Dot" color="#FF8040" name="Marker 1" varicosity="false">
  <property name="Site">1 110</property>
  <point x="19141.21" y="15880.22" z="-1.10" d="0.19" sid="S1"/>
</marker>
<marker type="Dot" color="#FF8040" name="Marker 1" varicosity="false">
  <property name="Site">1 110</property>
  <point x="19102.14" y="15866.17" z="-1.10" d="0.19" sid="S1"/>
</marker>
<marker type="Dot" color="#FF8040" name="Marker 1" varicosity="false">
  <property name="Site">1 110</property>
  <point x="19223.99" y="15865.99" z="-1.10" d="0.19" sid="S1"/>
</marker>
<marker type="Dot" color="#FF8040" name="Marker 1" varicosity="false">
  <property name="Site">1 110</property>
  <point x="19318.06" y="15862.16" z="-1.10" d="0.19" sid="S1"/>
</marker>
<marker type="Dot" color="#FF8040" name="Marker 1" varicosity="false">
  <property name="Site">1 110</property>
  <point x="19353.93" y="15842.90" z="-1.10" d="0.19" sid="S1"/>
</marker>
<marker type="Dot" color="#FF8040" name="Marker 1" varicosity="false">
  <property name="Site">1 110</property>
  <point x="19333.00" y="15933.23" z="-1.10" d="0.19" sid="S1"/>
</marker>
<marker type="Dot" color="#FF8040" name="Marker 1" varicosity="false">
  <property name="Site">1 110</property>
  <point x="19352.03" y="16046.83" z="-1.10" d="0.19" sid="S1"/>
</marker>
<marker type="Dot" color="#FF8040" name="Marker 1" varicosity="false">
  <property name="Site">1 110</property>
  <point x="19384.99" y="16097.20" z="-1.10" d="0.19" sid="S1"/>
</marker>
<marker type="Dot" color="#FF8040" name="Marker 1" varicosity="false">
  <property name="Site">1 110</property>
  <point x="19350.91" y="16110.34" z="-1.10" d="0.19" sid="S1"/>
</marker>
<marker type="Dot" color="#FF8040" name="Marker 1" varicosity="false">
  <property name="Site">1 110</property>
  <point x="19368.88" y="16143.73" z="-1.10" d="0.19" sid="S1"/>
</marker>
<marker type="Dot" color="#FF8040" name="Marker 1" varicosity="false">
  <property name="Site">1 110</property>
  <point x="19339.99" y="16172.69" z="-1.10" d="0.19" sid="S1"/>
</marker>
<marker type="Dot" color="#FF8040" name="Marker 1" varicosity="false">
  <property name="Site">1 110</property>
  <point x="19454.92" y="15979.77" z="-1.10" d="0.19" sid="S1"/>
</marker>
<marker type="Dot" color="#FF8040" name="Marker 1" varicosity="false">
  <property name="Site">1 110</property>
  <point x="19456.40" y="16053.86" z="-1.10" d="0.19" sid="S1"/>
</marker>
<marker type="Dot" color="#FF8040" name="Marker 1" varicosity="false">
  <property name="Site">1 110</property>
  <point x="19465.84" y="15917.18" z="-1.10" d="0.19" sid="S1"/>
</marker>
<marker type="Dot" color="#FF8040" name="Marker 1" varicosity="false">
  <property name="Site">1 110</property>
  <point x="19440.71" y="15907.07" z="-1.10" d="0.19" sid="S1"/>
</marker>
<marker type="Dot" color="#FF8040" name="Marker 1" varicosity="false">
  <property name="Site">1 110</property>
  <point x="19437.38" y="15891.92" z="-1.10" d="0.19" sid="S1"/>
</marker>
<marker type="Dot" color="#FF8040" name="Marker 1" varicosity="false">
  <property name="Site">1 110</property>
  <point x="19471.63" y="15827.13" z="-1.10" d="0.19" sid="S1"/>
</marker>
<marker type="Dot" color="#FF8040" name="Marker 1" varicosity="false">
  <property name="Site">1 111</property>
  <point x="16135.84" y="16094.14" z="-1.10" d="0.19" sid="S1"/>
</marker>
<marker type="Dot" color="#FF8040" name="Marker 1" varicosity="false">
  <property name="Site">1 111</property>
  <point x="16247.51" y="16115.31" z="-1.10" d="0.19" sid="S1"/>
</marker>
<marker type="Dot" color="#FF8040" name="Marker 1" varicosity="false">
  <property name="Site">1 111</property>
  <point x="16246.40" y="16145.78" z="-1.10" d="0.19" sid="S1"/>
</marker>
<marker type="Dot" color="#FF8040" name="Marker 1" varicosity="false">
  <property name="Site">1 111</property>
  <point x="16274.18" y="16198.34" z="-1.10" d="0.19" sid="S1"/>
</marker>
<marker type="Dot" color="#FF8040" name="Marker 1" varicosity="false">
  <property name="Site">1 111</property>
  <point x="16130.10" y="16227.72" z="-1.10" d="0.19" sid="S1"/>
</marker>
<marker type="Dot" color="#FF8040" name="Marker 1" varicosity="false">
  <property name="Site">1 111</property>
  <point x="16295.29" y="15998.37" z="-1.10" d="0.19" sid="S1"/>
</marker>
<marker type="Dot" color="#FF8040" name="Marker 1" varicosity="false">
  <property name="Site">1 111</property>
  <point x="16301.58" y="16064.61" z="-1.10" d="0.19" sid="S1"/>
</marker>
<marker type="Dot" color="#FF8040" name="Marker 1" varicosity="false">
  <property name="Site">1 111</property>
  <point x="16192.14" y="16074.65" z="-1.10" d="0.19" sid="S1"/>
</marker>
<marker type="Dot" color="#FF8040" name="Marker 1" varicosity="false">
  <property name="Site">1 111</property>
  <point x="16193.80" y="15928.12" z="-1.10" d="0.19" sid="S1"/>
</marker>
<marker type="Dot" color="#FF8040" name="Marker 1" varicosity="false">
  <property name="Site">1 111</property>
  <point x="16293.99" y="15945.25" z="-1.10" d="0.19" sid="S1"/>
</marker>
<marker type="Dot" color="#FF8040" name="Marker 1" varicosity="false">
  <property name="Site">1 111</property>
  <point x="16187.51" y="15864.22" z="-1.10" d="0.19" sid="S1"/>
</marker>
<marker type="Dot" color="#FF8040" name="Marker 1" varicosity="false">
  <property name="Site">1 111</property>
  <point x="16127.32" y="15830.46" z="-1.10" d="0.19" sid="S1"/>
</marker>
<marker type="Dot" color="#FF8040" name="Marker 1" varicosity="false">
  <property name="Site">1 111</property>
  <point x="16315.84" y="15848.34" z="-1.10" d="0.19" sid="S1"/>
</marker>
<marker type="Dot" color="#FF8040" name="Marker 1" varicosity="false">
  <property name="Site">1 111</property>
  <point x="16329.51" y="15841.20" z="-1.10" d="0.19" sid="S1"/>
</marker>
<marker type="Dot" color="#FF8040" name="Marker 1" varicosity="false">
  <property name="Site">1 111</property>
  <point x="16360.07" y="15955.62" z="-1.10" d="0.19" sid="S1"/>
</marker>
<marker type="Dot" color="#FF8040" name="Marker 1" varicosity="false">
  <property name="Site">1 111</property>
  <point x="16394.88" y="15962.18" z="-1.10" d="0.19" sid="S1"/>
</marker>
<marker type="Dot" color="#FF8040" name="Marker 1" varicosity="false">
  <property name="Site">1 111</property>
  <point x="16429.83" y="16057.89" z="-1.10" d="0.19" sid="S1"/>
</marker>
<marker type="Dot" color="#FF8040" name="Marker 1" varicosity="false">
  <property name="Site">1 111</property>
  <point x="16421.87" y="16085.63" z="-1.10" d="0.19" sid="S1"/>
</marker>
<marker type="Dot" color="#FF8040" name="Marker 1" varicosity="false">
  <property name="Site">1 111</property>
  <point x="16387.98" y="16046.76" z="-1.10" d="0.19" sid="S1"/>
</marker>
<marker type="Dot" color="#FF8040" name="Marker 1" varicosity="false">
  <property name="Site">1 111</property>
  <point x="16386.87" y="16158.44" z="-1.10" d="0.19" sid="S1"/>
</marker>
<marker type="Dot" color="#FF8040" name="Marker 1" varicosity="false">
  <property name="Site">1 111</property>
  <point x="16308.72" y="16130.33" z="-1.10" d="0.19" sid="S1"/>
</marker>
<marker type="Dot" color="#FF8040" name="Marker 1" varicosity="false">
  <property name="Site">1 111</property>
  <point x="16474.54" y="16213.84" z="-1.10" d="0.19" sid="S1"/>
</marker>
<marker type="Dot" color="#FF8040" name="Marker 1" varicosity="false">
  <property name="Site">1 111</property>
  <point x="16444.54" y="16224.24" z="-1.10" d="0.19" sid="S1"/>
</marker>
<marker type="Dot" color="#FF8040" name="Marker 1" varicosity="false">
  <property name="Site">1 111</property>
  <point x="16487.38" y="16014.14" z="-1.10" d="0.19" sid="S1"/>
</marker>
<marker type="Dot" color="#FF8040" name="Marker 1" varicosity="false">
  <property name="Site">1 111</property>
  <point x="16454.09" y="15894.55" z="-1.10" d="0.19" sid="S1"/>
</marker>
<marker type="Dot" color="#FF8040" name="Marker 1" varicosity="false">
  <property name="Site">1 112</property>
  <point x="13108.81" y="16208.02" z="-1.10" d="0.19" sid="S1"/>
</marker>
<marker type="Dot" color="#FF8040" name="Marker 1" varicosity="false">
  <property name="Site">1 112</property>
  <point x="13143.62" y="16200.36" z="-1.10" d="0.19" sid="S1"/>
</marker>
<marker type="Dot" color="#FF8040" name="Marker 1" varicosity="false">
  <property name="Site">1 112</property>
  <point x="13189.18" y="16167.51" z="-1.10" d="0.19" sid="S1"/>
</marker>
<marker type="Dot" color="#FF8040" name="Marker 1" varicosity="false">
  <property name="Site">1 112</property>
  <point x="13242.69" y="16153.28" z="-1.10" d="0.19" sid="S1"/>
</marker>
<marker type="Dot" color="#FF8040" name="Marker 1" varicosity="false">
  <property name="Site">1 112</property>
  <point x="13296.40" y="16216.42" z="-1.10" d="0.19" sid="S1"/>
</marker>
<marker type="Dot" color="#FF8040" name="Marker 1" varicosity="false">
  <property name="Site">1 112</property>
  <point x="13303.80" y="16088.86" z="-1.10" d="0.19" sid="S1"/>
</marker>
<marker type="Dot" color="#FF8040" name="Marker 1" varicosity="false">
  <property name="Site">1 112</property>
  <point x="13279.55" y="16031.97" z="-1.10" d="0.19" sid="S1"/>
</marker>
<marker type="Dot" color="#FF8040" name="Marker 1" varicosity="false">
  <property name="Site">1 112</property>
  <point x="13317.14" y="16027.59" z="-1.10" d="0.19" sid="S1"/>
</marker>
<marker type="Dot" color="#FF8040" name="Marker 1" varicosity="false">
  <property name="Site">1 112</property>
  <point x="13230.84" y="16017.74" z="-1.10" d="0.19" sid="S1"/>
</marker>
<marker type="Dot" color="#FF8040" name="Marker 1" varicosity="false">
  <property name="Site">1 112</property>
  <point x="13354.36" y="16071.93" z="-1.10" d="0.19" sid="S1"/>
</marker>
<marker type="Dot" color="#FF8040" name="Marker 1" varicosity="false">
  <property name="Site">1 112</property>
  <point x="13267.93" y="15924.90" z="-1.10" d="0.19" sid="S1"/>
</marker>
<marker type="Dot" color="#FF8040" name="Marker 1" varicosity="false">
  <property name="Site">1 112</property>
  <point x="13292.00" y="15905.38" z="-1.10" d="0.19" sid="S1"/>
</marker>
<marker type="Dot" color="#FF8040" name="Marker 1" varicosity="false">
  <property name="Site">1 112</property>
  <point x="13303.85" y="15933.12" z="-1.10" d="0.19" sid="S1"/>
</marker>
<marker type="Dot" color="#FF8040" name="Marker 1" varicosity="false">
  <property name="Site">1 112</property>
  <point x="13361.45" y="15931.29" z="-1.10" d="0.19" sid="S1"/>
</marker>
<marker type="Dot" color="#FF8040" name="Marker 1" varicosity="false">
  <property name="Site">1 112</property>
  <point x="13143.48" y="15833.77" z="-1.10" d="0.19" sid="S1"/>
</marker>
<marker type="Dot" color="#FF8040" name="Marker 1" varicosity="false">
  <property name="Site">1 112</property>
  <point x="13111.26" y="15890.70" z="-1.10" d="0.19" sid="S1"/>
</marker>
<marker type="Dot" color="#FF8040" name="Marker 1" varicosity="false">
  <property name="Site">1 112</property>
  <point x="13395.22" y="15926.24" z="-1.10" d="0.19" sid="S1"/>
</marker>
<marker type="Dot" color="#FF8040" name="Marker 1" varicosity="false">
  <property name="Site">1 112</property>
  <point x="13401.14" y="15890.83" z="-1.10" d="0.19" sid="S1"/>
</marker>
<marker type="Dot" color="#FF8040" name="Marker 1" varicosity="false">
  <property name="Site">1 112</property>
  <point x="13389.66" y="15839.74" z="-1.10" d="0.19" sid="S1"/>
</marker>
<marker type="Dot" color="#FF8040" name="Marker 1" varicosity="false">
  <property name="Site">1 112</property>
  <point x="13426.88" y="15982.62" z="-1.10" d="0.19" sid="S1"/>
</marker>
<marker type="Dot" color="#FF8040" name="Marker 1" varicosity="false">
  <property name="Site">1 112</property>
  <point x="13398.18" y="16040.65" z="-1.10" d="0.19" sid="S1"/>
</marker>
<marker type="Dot" color="#FF8040" name="Marker 1" varicosity="false">
  <property name="Site">1 112</property>
  <point x="13286.83" y="16110.95" z="-1.10" d="0.19" sid="S1"/>
</marker>
<marker type="Dot" color="#FF8040" name="Marker 1" varicosity="false">
  <property name="Site">1 112</property>
  <point x="13295.91" y="16136.32" z="-1.10" d="0.19" sid="S1"/>
</marker>
<marker type="Dot" color="#FF8040" name="Marker 1" varicosity="false">
  <property name="Site">1 112</property>
  <point x="13386.65" y="16166.61" z="-1.10" d="0.19" sid="S1"/>
</marker>
<marker type="Dot" color="#FF8040" name="Marker 1" varicosity="false">
  <property name="Site">1 112</property>
  <point x="13413.31" y="16207.48" z="-1.10" d="0.19" sid="S1"/>
</marker>
<marker type="Dot" color="#FF8040" name="Marker 1" varicosity="false">
  <property name="Site">1 112</property>
  <point x="13462.32" y="16061.23" z="-1.10" d="0.19" sid="S1"/>
</marker>
<marker type="Dot" color="#FF8040" name="Marker 1" varicosity="false">
  <property name="Site">1 112</property>
  <point x="13469.54" y="15941.71" z="-1.10" d="0.19" sid="S1"/>
</marker>
<marker type="Dot" color="#FF8040" name="Marker 1" varicosity="false">
  <property name="Site">1 113</property>
  <point x="10196.87" y="16204.36" z="-1.10" d="0.19" sid="S1"/>
</marker>
<marker type="Dot" color="#FF8040" name="Marker 1" varicosity="false">
  <property name="Site">1 113</property>
  <point x="10228.17" y="16154.54" z="-1.10" d="0.19" sid="S1"/>
</marker>
<marker type="Dot" color="#FF8040" name="Marker 1" varicosity="false">
  <property name="Site">1 113</property>
  <point x="10298.17" y="16161.66" z="-1.10" d="0.19" sid="S1"/>
</marker>
<marker type="Dot" color="#FF8040" name="Marker 1" varicosity="false">
  <property name="Site">1 113</property>
  <point x="10191.13" y="16060.93" z="-1.10" d="0.19" sid="S1"/>
</marker>
<marker type="Dot" color="#FF8040" name="Marker 1" varicosity="false">
  <property name="Site">1 113</property>
  <point x="10130.95" y="16090.86" z="-1.10" d="0.19" sid="S1"/>
</marker>
<marker type="Dot" color="#FF8040" name="Marker 1" varicosity="false">
  <property name="Site">1 113</property>
  <point x="10111.69" y="15973.09" z="-1.10" d="0.19" sid="S1"/>
</marker>
<marker type="Dot" color="#FF8040" name="Marker 1" varicosity="false">
  <property name="Site">1 113</property>
  <point x="10164.47" y="15977.47" z="-1.10" d="0.19" sid="S1"/>
</marker>
<marker type="Dot" color="#FF8040" name="Marker 1" varicosity="false">
  <property name="Site">1 113</property>
  <point x="10413.93" y="15907.91" z="-1.10" d="0.19" sid="S1"/>
</marker>
<marker type="Dot" color="#FF8040" name="Marker 1" varicosity="false">
  <property name="Site">1 113</property>
  <point x="10282.58" y="16022.56" z="-1.10" d="0.19" sid="S1"/>
</marker>
<marker type="Dot" color="#FF8040" name="Marker 1" varicosity="false">
  <property name="Site">1 113</property>
  <point x="10247.21" y="16040.26" z="-1.10" d="0.19" sid="S1"/>
</marker>
<marker type="Dot" color="#FF8040" name="Marker 1" varicosity="false">
  <property name="Site">1 113</property>
  <point x="10407.02" y="15952.85" z="-1.10" d="0.19" sid="S1"/>
</marker>
<marker type="Dot" color="#FF8040" name="Marker 1" varicosity="false">
  <property name="Site">1 113</property>
  <point x="10362.02" y="15973.29" z="-1.10" d="0.19" sid="S1"/>
</marker>
<marker type="Dot" color="#FF8040" name="Marker 1" varicosity="false">
  <property name="Site">1 113</property>
  <point x="10349.25" y="15984.42" z="-1.10" d="0.19" sid="S1"/>
</marker>
<marker type="Dot" color="#FF8040" name="Marker 1" varicosity="false">
  <property name="Site">1 113</property>
  <point x="10404.43" y="16027.85" z="-1.10" d="0.19" sid="S1"/>
</marker>
<marker type="Dot" color="#FF8040" name="Marker 1" varicosity="false">
  <property name="Site">1 113</property>
  <point x="10374.43" y="16062.89" z="-1.10" d="0.19" sid="S1"/>
</marker>
<marker type="Dot" color="#FF8040" name="Marker 1" varicosity="false">
  <property name="Site">1 113</property>
  <point x="10366.79" y="16168.69" z="-1.10" d="0.19" sid="S1"/>
</marker>
<marker type="Dot" color="#FF8040" name="Marker 1" varicosity="false">
  <property name="Site">1 113</property>
  <point x="10367.16" y="16216.50" z="-1.10" d="0.19" sid="S1"/>
</marker>
<marker type="Dot" color="#FF8040" name="Marker 1" varicosity="false">
  <property name="Site">1 113</property>
  <point x="10421.99" y="16172.26" z="-1.10" d="0.19" sid="S1"/>
</marker>
<marker type="Dot" color="#FF8040" name="Marker 1" varicosity="false">
  <property name="Site">1 113</property>
  <point x="10484.77" y="16067.88" z="-1.10" d="0.19" sid="S1"/>
</marker>
<marker type="Dot" color="#FF8040" name="Marker 1" varicosity="false">
  <property name="Site">1 113</property>
  <point x="10486.85" y="15995.87" z="-1.10" d="0.19" sid="S1"/>
</marker>
<marker type="Dot" color="#FF8040" name="Marker 1" varicosity="false">
  <property name="Site">1 113</property>
  <point x="10457.83" y="15899.59" z="-1.10" d="0.19" sid="S1"/>
</marker>
<marker type="Dot" color="#FF8040" name="Marker 1" varicosity="false">
  <property name="Site">1 114</property>
  <point x="7143.76" y="15975.89" z="-1.10" d="0.19" sid="S1"/>
</marker>
<marker type="Dot" color="#FF8040" name="Marker 1" varicosity="false">
  <property name="Site">1 114</property>
  <point x="7151.16" y="15952.90" z="-1.10" d="0.19" sid="S1"/>
</marker>
<marker type="Dot" color="#FF8040" name="Marker 1" varicosity="false">
  <property name="Site">1 114</property>
  <point x="7209.31" y="16040.86" z="-1.10" d="0.19" sid="S1"/>
</marker>
<marker type="Dot" color="#FF8040" name="Marker 1" varicosity="false">
  <property name="Site">1 114</property>
  <point x="7267.46" y="16017.32" z="-1.10" d="0.19" sid="S1"/>
</marker>
<marker type="Dot" color="#FF8040" name="Marker 1" varicosity="false">
  <property name="Site">1 114</property>
  <point x="7287.27" y="15905.86" z="-1.10" d="0.19" sid="S1"/>
</marker>
<marker type="Dot" color="#FF8040" name="Marker 1" varicosity="false">
  <property name="Site">1 114</property>
  <point x="7175.42" y="15861.16" z="-1.10" d="0.19" sid="S1"/>
</marker>
<marker type="Dot" color="#FF8040" name="Marker 1" varicosity="false">
  <property name="Site">1 114</property>
  <point x="7407.79" y="15834.50" z="-1.10" d="0.19" sid="S1"/>
</marker>
<marker type="Dot" color="#FF8040" name="Marker 1" varicosity="false">
  <property name="Site">1 114</property>
  <point x="7350.94" y="15879.40" z="-1.10" d="0.19" sid="S1"/>
</marker>
<marker type="Dot" color="#FF8040" name="Marker 1" varicosity="false">
  <property name="Site">1 114</property>
  <point x="7412.98" y="15931.59" z="-1.10" d="0.19" sid="S1"/>
</marker>
<marker type="Dot" color="#FF8040" name="Marker 1" varicosity="false">
  <property name="Site">1 114</property>
  <point x="7409.41" y="15992.50" z="-1.10" d="0.19" sid="S1"/>
</marker>
<marker type="Dot" color="#FF8040" name="Marker 1" varicosity="false">
  <property name="Site">1 114</property>
  <point x="7378.86" y="15993.78" z="-1.10" d="0.19" sid="S1"/>
</marker>
<marker type="Dot" color="#FF8040" name="Marker 1" varicosity="false">
  <property name="Site">1 114</property>
  <point x="7344.97" y="16033.56" z="-1.10" d="0.19" sid="S1"/>
</marker>
<marker type="Dot" color="#FF8040" name="Marker 1" varicosity="false">
  <property name="Site">1 114</property>
  <point x="7433.10" y="16176.29" z="-1.10" d="0.19" sid="S1"/>
</marker>
<marker type="Dot" color="#FF8040" name="Marker 1" varicosity="false">
  <property name="Site">1 114</property>
  <point x="7470.98" y="16038.56" z="-1.10" d="0.19" sid="S1"/>
</marker>
<marker type="Dot" color="#FF8040" name="Marker 1" varicosity="false">
  <property name="Site">1 114</property>
  <point x="7479.13" y="16049.14" z="-1.10" d="0.19" sid="S1"/>
</marker>
<marker type="Dot" color="#FF8040" name="Marker 1" varicosity="false">
  <property name="Site">1 114</property>
  <point x="7477.14" y="15870.33" z="-1.10" d="0.19" sid="S1"/>
</marker>
<marker type="Dot" color="#FF8040" name="Marker 1" varicosity="false">
  <property name="Site">1 115</property>
  <point x="4193.93" y="16205.72" z="-1.10" d="0.19" sid="S1"/>
</marker>
<marker type="Dot" color="#FF8040" name="Marker 1" varicosity="false">
  <property name="Site">1 115</property>
  <point x="4153.74" y="16066.12" z="-1.10" d="0.19" sid="S1"/>
</marker>
<marker type="Dot" color="#FF8040" name="Marker 1" varicosity="false">
  <property name="Site">1 115</property>
  <point x="4103.37" y="16128.71" z="-1.10" d="0.19" sid="S1"/>
</marker>
<marker type="Dot" color="#FF8040" name="Marker 1" varicosity="false">
  <property name="Site">1 115</property>
  <point x="4281.75" y="15969.07" z="-1.10" d="0.19" sid="S1"/>
</marker>
<marker type="Dot" color="#FF8040" name="Marker 1" varicosity="false">
  <property name="Site">1 115</property>
  <point x="4222.49" y="15978.75" z="-1.10" d="0.19" sid="S1"/>
</marker>
<marker type="Dot" color="#FF8040" name="Marker 1" varicosity="false">
  <property name="Site">1 115</property>
  <point x="4169.53" y="15976.01" z="-1.10" d="0.19" sid="S1"/>
</marker>
<marker type="Dot" color="#FF8040" name="Marker 1" varicosity="false">
  <property name="Site">1 115</property>
  <point x="4260.46" y="16044.80" z="-1.10" d="0.19" sid="S1"/>
</marker>
<marker type="Dot" color="#FF8040" name="Marker 1" varicosity="false">
  <property name="Site">1 115</property>
  <point x="4177.54" y="15858.24" z="-1.10" d="0.19" sid="S1"/>
</marker>
<marker type="Dot" color="#FF8040" name="Marker 1" varicosity="false">
  <property name="Site">1 115</property>
  <point x="4331.87" y="15864.21" z="-1.10" d="0.19" sid="S1"/>
</marker>
<marker type="Dot" color="#FF8040" name="Marker 1" varicosity="false">
  <property name="Site">1 115</property>
  <point x="4319.65" y="15872.61" z="-1.10" d="0.19" sid="S1"/>
</marker>
<marker type="Dot" color="#FF8040" name="Marker 1" varicosity="false">
  <property name="Site">1 115</property>
  <point x="4300.58" y="15874.62" z="-1.10" d="0.19" sid="S1"/>
</marker>
<marker type="Dot" color="#FF8040" name="Marker 1" varicosity="false">
  <property name="Site">1 115</property>
  <point x="4335.39" y="15934.10" z="-1.10" d="0.19" sid="S1"/>
</marker>
<marker type="Dot" color="#FF8040" name="Marker 1" varicosity="false">
  <property name="Site">1 115</property>
  <point x="4329.47" y="16210.11" z="-1.10" d="0.19" sid="S1"/>
</marker>
<marker type="Dot" color="#FF8040" name="Marker 1" varicosity="false">
  <property name="Site">1 115</property>
  <point x="4371.13" y="16162.30" z="-1.10" d="0.19" sid="S1"/>
</marker>
<marker type="Dot" color="#FF8040" name="Marker 1" varicosity="false">
  <property name="Site">1 115</property>
  <point x="4423.22" y="16040.73" z="-1.10" d="0.19" sid="S1"/>
</marker>
<marker type="Dot" color="#FF8040" name="Marker 1" varicosity="false">
  <property name="Site">1 115</property>
  <point x="4437.53" y="15931.01" z="-1.10" d="0.19" sid="S1"/>
</marker>
<marker type="Dot" color="#FF8040" name="Marker 1" varicosity="false">
  <property name="Site">1 115</property>
  <point x="4438.08" y="15947.98" z="-1.10" d="0.19" sid="S1"/>
</marker>
<marker type="Dot" color="#FF8040" name="Marker 1" varicosity="false">
  <property name="Site">1 115</property>
  <point x="4459.20" y="15858.49" z="-1.10" d="0.19" sid="S1"/>
</marker>
<marker type="Dot" color="#FF8040" name="Marker 1" varicosity="false">
  <property name="Site">1 116</property>
  <point x="1197.09" y="16154.14" z="-1.10" d="0.19" sid="S1"/>
</marker>
<marker type="Dot" color="#FF8040" name="Marker 1" varicosity="false">
  <property name="Site">1 116</property>
  <point x="1284.87" y="16223.12" z="-1.10" d="0.19" sid="S1"/>
</marker>
<marker type="Dot" color="#FF8040" name="Marker 1" varicosity="false">
  <property name="Site">1 116</property>
  <point x="1147.14" y="16002.35" z="-1.10" d="0.19" sid="S1"/>
</marker>
<marker type="Dot" color="#FF8040" name="Marker 1" varicosity="false">
  <property name="Site">1 116</property>
  <point x="1241.03" y="16045.60" z="-1.10" d="0.19" sid="S1"/>
</marker>
<marker type="Dot" color="#FF8040" name="Marker 1" varicosity="false">
  <property name="Site">1 116</property>
  <point x="1226.58" y="15876.31" z="-1.10" d="0.19" sid="S1"/>
</marker>
<marker type="Dot" color="#FF8040" name="Marker 1" varicosity="false">
  <property name="Site">1 116</property>
  <point x="1419.74" y="16088.26" z="-1.10" d="0.19" sid="S1"/>
</marker>
<marker type="Dot" color="#FF8040" name="Marker 1" varicosity="false">
  <property name="Site">1 116</property>
  <point x="1341.78" y="16161.62" z="-1.10" d="0.19" sid="S1"/>
</marker>
<marker type="Dot" color="#FF8040" name="Marker 1" varicosity="false">
  <property name="Site">1 116</property>
  <point x="1428.81" y="16178.41" z="-1.10" d="0.19" sid="S1"/>
</marker>
<marker type="Dot" color="#FF8040" name="Marker 1" varicosity="false">
  <property name="Site">1 116</property>
  <point x="1451.84" y="16221.95" z="-1.10" d="0.19" sid="S1"/>
</marker>
<marker type="Dot" color="#FF8040" name="Marker 1" varicosity="false">
  <property name="Site">1 116</property>
  <point x="1436.39" y="15917.91" z="-1.10" d="0.19" sid="S1"/>
</marker>
<marker type="Dot" color="#FF8040" name="Marker 1" varicosity="false">
  <property name="Site">1 116</property>
  <point x="1466.39" y="15889.62" z="-1.10" d="0.19" sid="S1"/>
</marker>
<marker type="Dot" color="#FF8040" name="Marker 1" varicosity="false">
  <property name="Site">1 117</property>
  <point x="-1847.98" y="16140.04" z="-1.10" d="0.19" sid="S1"/>
</marker>
<marker type="Dot" color="#FF8040" name="Marker 1" varicosity="false">
  <property name="Site">1 117</property>
  <point x="-1855.01" y="16156.47" z="-1.10" d="0.19" sid="S1"/>
</marker>
<marker type="Dot" color="#FF8040" name="Marker 1" varicosity="false">
  <property name="Site">1 117</property>
  <point x="-1861.49" y="16106.29" z="-1.10" d="0.19" sid="S1"/>
</marker>
<marker type="Dot" color="#FF8040" name="Marker 1" varicosity="false">
  <property name="Site">1 117</property>
  <point x="-1841.68" y="16094.97" z="-1.10" d="0.19" sid="S1"/>
</marker>
<marker type="Dot" color="#FF8040" name="Marker 1" varicosity="false">
  <property name="Site">1 117</property>
  <point x="-1801.12" y="16060.30" z="-1.10" d="0.19" sid="S1"/>
</marker>
<marker type="Dot" color="#FF8040" name="Marker 1" varicosity="false">
  <property name="Site">1 117</property>
  <point x="-1817.74" y="16027.87" z="-1.10" d="0.19" sid="S1"/>
</marker>
<marker type="Dot" color="#FF8040" name="Marker 1" varicosity="false">
  <property name="Site">1 117</property>
  <point x="-1735.33" y="15948.85" z="-1.10" d="0.19" sid="S1"/>
</marker>
<marker type="Dot" color="#FF8040" name="Marker 1" varicosity="false">
  <property name="Site">1 117</property>
  <point x="-1632.16" y="15902.36" z="-1.10" d="0.19" sid="S1"/>
</marker>
<marker type="Dot" color="#FF8040" name="Marker 1" varicosity="false">
  <property name="Site">1 117</property>
  <point x="-1591.10" y="16029.72" z="-1.10" d="0.19" sid="S1"/>
</marker>
<marker type="Dot" color="#FF8040" name="Marker 1" varicosity="false">
  <property name="Site">1 117</property>
  <point x="-1520.55" y="16034.29" z="-1.10" d="0.19" sid="S1"/>
</marker>
<marker type="Dot" color="#FF8040" name="Marker 1" varicosity="false">
  <property name="Site">1 117</property>
  <point x="-1652.96" y="16174.65" z="-1.10" d="0.19" sid="S1"/>
</marker>
<marker type="Dot" color="#FF8040" name="Marker 1" varicosity="false">
  <property name="Site">1 117</property>
  <point x="-1633.88" y="16220.27" z="-1.10" d="0.19" sid="S1"/>
</marker>
<marker type="Dot" color="#FF8040" name="Marker 1" varicosity="false">
  <property name="Site">1 117</property>
  <point x="-1551.10" y="16210.83" z="-1.10" d="0.19" sid="S1"/>
</marker>
<marker type="Dot" color="#FF8040" name="Marker 1" varicosity="false">
  <property name="Site">1 117</property>
  <point x="-1585.95" y="15972.26" z="-1.10" d="0.19" sid="S1"/>
</marker>
<marker type="Dot" color="#FF8040" name="Marker 1" varicosity="false">
  <property name="Site">1 117</property>
  <point x="-1527.62" y="15903.64" z="-1.10" d="0.19" sid="S1"/>
</marker>
<marker type="Dot" color="#FF8040" name="Marker 1" varicosity="false">
  <property name="Site">1 118</property>
  <point x="-4747.73" y="16187.58" z="-1.10" d="0.19" sid="S1"/>
</marker>
<marker type="Dot" color="#FF8040" name="Marker 1" varicosity="false">
  <property name="Site">1 118</property>
  <point x="-4721.99" y="16208.75" z="-1.10" d="0.19" sid="S1"/>
</marker>
<marker type="Dot" color="#FF8040" name="Marker 1" varicosity="false">
  <property name="Site">1 118</property>
  <point x="-4819.02" y="16189.77" z="-1.10" d="0.19" sid="S1"/>
</marker>
<marker type="Dot" color="#FF8040" name="Marker 1" varicosity="false">
  <property name="Site">1 118</property>
  <point x="-4880.13" y="16191.78" z="-1.10" d="0.19" sid="S1"/>
</marker>
<marker type="Dot" color="#FF8040" name="Marker 1" varicosity="false">
  <property name="Site">1 118</property>
  <point x="-4895.87" y="16162.22" z="-1.10" d="0.19" sid="S1"/>
</marker>
<marker type="Dot" color="#FF8040" name="Marker 1" varicosity="false">
  <property name="Site">1 118</property>
  <point x="-4778.42" y="16031.22" z="-1.10" d="0.19" sid="S1"/>
</marker>
<marker type="Dot" color="#FF8040" name="Marker 1" varicosity="false">
  <property name="Site">1 118</property>
  <point x="-4732.12" y="16027.75" z="-1.10" d="0.19" sid="S1"/>
</marker>
<marker type="Dot" color="#FF8040" name="Marker 1" varicosity="false">
  <property name="Site">1 118</property>
  <point x="-4662.19" y="16001.80" z="-1.10" d="0.19" sid="S1"/>
</marker>
<marker type="Dot" color="#FF8040" name="Marker 1" varicosity="false">
  <property name="Site">1 118</property>
  <point x="-4663.90" y="16105.79" z="-1.10" d="0.19" sid="S1"/>
</marker>
<marker type="Dot" color="#FF8040" name="Marker 1" varicosity="false">
  <property name="Site">1 118</property>
  <point x="-4556.07" y="15999.44" z="-1.10" d="0.19" sid="S1"/>
</marker>
<marker type="Dot" color="#FF8040" name="Marker 1" varicosity="false">
  <property name="Site">1 118</property>
  <point x="-4535.89" y="16112.39" z="-1.10" d="0.19" sid="S1"/>
</marker>
<marker type="Dot" color="#FF8040" name="Marker 1" varicosity="false">
  <property name="Site">1 118</property>
  <point x="-4585.52" y="16080.27" z="-1.10" d="0.19" sid="S1"/>
</marker>
<marker type="Dot" color="#FF8040" name="Marker 1" varicosity="false">
  <property name="Site">1 119</property>
  <point x="-7778.87" y="16208.80" z="-1.10" d="0.19" sid="S1"/>
</marker>
<marker type="Dot" color="#FF8040" name="Marker 1" varicosity="false">
  <property name="Site">1 119</property>
  <point x="-7744.98" y="16198.77" z="-1.10" d="0.19" sid="S1"/>
</marker>
<marker type="Dot" color="#FF8040" name="Marker 1" varicosity="false">
  <property name="Site">1 119</property>
  <point x="-7782.02" y="16113.91" z="-1.10" d="0.19" sid="S1"/>
</marker>
<marker type="Dot" color="#FF8040" name="Marker 1" varicosity="false">
  <property name="Site">1 119</property>
  <point x="-7882.01" y="16184.53" z="-1.10" d="0.19" sid="S1"/>
</marker>
<marker type="Dot" color="#FF8040" name="Marker 1" varicosity="false">
  <property name="Site">1 119</property>
  <point x="-7793.08" y="16017.77" z="-1.10" d="0.19" sid="S1"/>
</marker>
<marker type="Dot" color="#FF8040" name="Marker 1" varicosity="false">
  <property name="Site">1 119</property>
  <point x="-7875.67" y="16076.17" z="-1.10" d="0.19" sid="S1"/>
</marker>
<marker type="Dot" color="#FF8040" name="Marker 1" varicosity="false">
  <property name="Site">1 119</property>
  <point x="-7767.33" y="15914.47" z="-1.10" d="0.19" sid="S1"/>
</marker>
<marker type="Dot" color="#FF8040" name="Marker 1" varicosity="false">
  <property name="Site">1 119</property>
  <point x="-7824.74" y="15929.07" z="-1.10" d="0.19" sid="S1"/>
</marker>
<marker type="Dot" color="#FF8040" name="Marker 1" varicosity="false">
  <property name="Site">1 119</property>
  <point x="-7647.51" y="15895.57" z="-1.10" d="0.19" sid="S1"/>
</marker>
<marker type="Dot" color="#FF8040" name="Marker 1" varicosity="false">
  <property name="Site">1 119</property>
  <point x="-7592.88" y="15910.72" z="-1.10" d="0.19" sid="S1"/>
</marker>
<marker type="Dot" color="#FF8040" name="Marker 1" varicosity="false">
  <property name="Site">1 119</property>
  <point x="-7599.91" y="15843.93" z="-1.10" d="0.19" sid="S1"/>
</marker>
<marker type="Dot" color="#FF8040" name="Marker 1" varicosity="false">
  <property name="Site">1 119</property>
  <point x="-7643.85" y="15946.20" z="-1.10" d="0.19" sid="S1"/>
</marker>
<marker type="Dot" color="#FF8040" name="Marker 1" varicosity="false">
  <property name="Site">1 119</property>
  <point x="-7642.56" y="15974.12" z="-1.10" d="0.19" sid="S1"/>
</marker>
<marker type="Dot" color="#FF8040" name="Marker 1" varicosity="false">
  <property name="Site">1 119</property>
  <point x="-7696.49" y="16202.87" z="-1.10" d="0.19" sid="S1"/>
</marker>
<marker type="Dot" color="#FF8040" name="Marker 1" varicosity="false">
  <property name="Site">1 119</property>
  <point x="-7549.89" y="16129.43" z="-1.10" d="0.19" sid="S1"/>
</marker>
<marker type="Dot" color="#FF8040" name="Marker 1" varicosity="false">
  <property name="Site">1 120</property>
  <point x="-10740.82" y="16195.85" z="-1.10" d="0.19" sid="S1"/>
</marker>
<marker type="Dot" color="#FF8040" name="Marker 1" varicosity="false">
  <property name="Site">1 120</property>
  <point x="-10703.04" y="16163.18" z="-1.10" d="0.19" sid="S1"/>
</marker>
<marker type="Dot" color="#FF8040" name="Marker 1" varicosity="false">
  <property name="Site">1 120</property>
  <point x="-10853.60" y="16194.02" z="-1.10" d="0.19" sid="S1"/>
</marker>
<marker type="Dot" color="#FF8040" name="Marker 1" varicosity="false">
  <property name="Site">1 120</property>
  <point x="-10798.60" y="15942.39" z="-1.10" d="0.19" sid="S1"/>
</marker>
<marker type="Dot" color="#FF8040" name="Marker 1" varicosity="false">
  <property name="Site">1 120</property>
  <point x="-10792.30" y="15900.42" z="-1.10" d="0.19" sid="S1"/>
</marker>
<marker type="Dot" color="#FF8040" name="Marker 1" varicosity="false">
  <property name="Site">1 120</property>
  <point x="-10741.19" y="15994.76" z="-1.10" d="0.19" sid="S1"/>
</marker>
<marker type="Dot" color="#FF8040" name="Marker 1" varicosity="false">
  <property name="Site">1 120</property>
  <point x="-10733.90" y="15942.82" z="-1.10" d="0.19" sid="S1"/>
</marker>
<marker type="Dot" color="#FF8040" name="Marker 1" varicosity="false">
  <property name="Site">1 120</property>
  <point x="-10589.31" y="16099.51" z="-1.10" d="0.19" sid="S1"/>
</marker>
<marker type="Dot" color="#FF8040" name="Marker 1" varicosity="false">
  <property name="Site">1 120</property>
  <point x="-10520.00" y="16011.46" z="-1.10" d="0.19" sid="S1"/>
</marker>
<marker type="Dot" color="#FF8040" name="Marker 1" varicosity="false">
  <property name="Site">1 120</property>
  <point x="-10622.96" y="15974.60" z="-1.10" d="0.19" sid="S1"/>
</marker>
<marker type="Dot" color="#FF8040" name="Marker 1" varicosity="false">
  <property name="Site">1 120</property>
  <point x="-10534.21" y="15905.53" z="-1.10" d="0.19" sid="S1"/>
</marker>
<marker type="Dot" color="#FF8040" name="Marker 1" varicosity="false">
  <property name="Site">1 120</property>
  <point x="-10628.10" y="15914.10" z="-1.10" d="0.19" sid="S1"/>
</marker>
<marker type="Dot" color="#FF8040" name="Marker 1" varicosity="false">
  <property name="Site">1 121</property>
  <point x="-13769.34" y="16141.85" z="-1.10" d="0.19" sid="S1"/>
</marker>
<marker type="Dot" color="#FF8040" name="Marker 1" varicosity="false">
  <property name="Site">1 121</property>
  <point x="-13732.86" y="16084.55" z="-1.10" d="0.19" sid="S1"/>
</marker>
<marker type="Dot" color="#FF8040" name="Marker 1" varicosity="false">
  <property name="Site">1 121</property>
  <point x="-13723.60" y="16102.43" z="-1.10" d="0.19" sid="S1"/>
</marker>
<marker type="Dot" color="#FF8040" name="Marker 1" varicosity="false">
  <property name="Site">1 121</property>
  <point x="-13806.46" y="16039.43" z="-1.10" d="0.19" sid="S1"/>
</marker>
<marker type="Dot" color="#FF8040" name="Marker 1" varicosity="false">
  <property name="Site">1 121</property>
  <point x="-13816.09" y="16045.64" z="-1.10" d="0.19" sid="S1"/>
</marker>
<marker type="Dot" color="#FF8040" name="Marker 1" varicosity="false">
  <property name="Site">1 121</property>
  <point x="-13770.53" y="15893.73" z="-1.10" d="0.19" sid="S1"/>
</marker>
<marker type="Dot" color="#FF8040" name="Marker 1" varicosity="false">
  <property name="Site">1 121</property>
  <point x="-13659.98" y="15939.71" z="-1.10" d="0.19" sid="S1"/>
</marker>
<marker type="Dot" color="#FF8040" name="Marker 1" varicosity="false">
  <property name="Site">1 121</property>
  <point x="-13780.35" y="15961.43" z="-1.10" d="0.19" sid="S1"/>
</marker>
<marker type="Dot" color="#FF8040" name="Marker 1" varicosity="false">
  <property name="Site">1 121</property>
  <point x="-13846.78" y="15853.81" z="-1.10" d="0.19" sid="S1"/>
</marker>
<marker type="Dot" color="#FF8040" name="Marker 1" varicosity="false">
  <property name="Site">1 121</property>
  <point x="-13566.82" y="16055.31" z="-1.10" d="0.19" sid="S1"/>
</marker>
<marker type="Dot" color="#FF8040" name="Marker 1" varicosity="false">
  <property name="Site">1 121</property>
  <point x="-13647.19" y="16098.19" z="-1.10" d="0.19" sid="S1"/>
</marker>
<marker type="Dot" color="#FF8040" name="Marker 1" varicosity="false">
  <property name="Site">1 121</property>
  <point x="-13658.67" y="16116.07" z="-1.10" d="0.19" sid="S1"/>
</marker>
<marker type="Dot" color="#FF8040" name="Marker 1" varicosity="false">
  <property name="Site">1 121</property>
  <point x="-13695.15" y="16129.94" z="-1.10" d="0.19" sid="S1"/>
</marker>
<marker type="Dot" color="#FF8040" name="Marker 1" varicosity="false">
  <property name="Site">1 121</property>
  <point x="-13645.94" y="16182.87" z="-1.10" d="0.19" sid="S1"/>
</marker>
<marker type="Dot" color="#FF8040" name="Marker 1" varicosity="false">
  <property name="Site">1 121</property>
  <point x="-13514.44" y="16173.79" z="-1.10" d="0.19" sid="S1"/>
</marker>
<marker type="Dot" color="#FF8040" name="Marker 1" varicosity="false">
  <property name="Site">1 122</property>
  <point x="-16802.54" y="16185.43" z="-1.10" d="0.19" sid="S1"/>
</marker>
<marker type="Dot" color="#FF8040" name="Marker 1" varicosity="false">
  <property name="Site">1 122</property>
  <point x="-16825.68" y="16208.97" z="-1.10" d="0.19" sid="S1"/>
</marker>
<marker type="Dot" color="#FF8040" name="Marker 1" varicosity="false">
  <property name="Site">1 122</property>
  <point x="-16871.24" y="16137.80" z="-1.10" d="0.19" sid="S1"/>
</marker>
<marker type="Dot" color="#FF8040" name="Marker 1" varicosity="false">
  <property name="Site">1 122</property>
  <point x="-16791.79" y="16114.45" z="-1.10" d="0.19" sid="S1"/>
</marker>
<marker type="Dot" color="#FF8040" name="Marker 1" varicosity="false">
  <property name="Site">1 122</property>
  <point x="-16689.34" y="15966.38" z="-1.10" d="0.19" sid="S1"/>
</marker>
<marker type="Dot" color="#FF8040" name="Marker 1" varicosity="false">
  <property name="Site">1 122</property>
  <point x="-16688.04" y="15924.59" z="-1.10" d="0.19" sid="S1"/>
</marker>
<marker type="Dot" color="#FF8040" name="Marker 1" varicosity="false">
  <property name="Site">1 122</property>
  <point x="-16781.01" y="15873.21" z="-1.10" d="0.19" sid="S1"/>
</marker>
<marker type="Dot" color="#FF8040" name="Marker 1" varicosity="false">
  <property name="Site">1 122</property>
  <point x="-16667.59" y="15987.04" z="-1.10" d="0.19" sid="S1"/>
</marker>
<marker type="Dot" color="#FF8040" name="Marker 1" varicosity="false">
  <property name="Site">1 122</property>
  <point x="-16680.18" y="16047.62" z="-1.10" d="0.19" sid="S1"/>
</marker>
<marker type="Dot" color="#FF8040" name="Marker 1" varicosity="false">
  <property name="Site">1 122</property>
  <point x="-16570.55" y="16011.49" z="-1.10" d="0.19" sid="S1"/>
</marker>
<marker type="Dot" color="#FF8040" name="Marker 1" varicosity="false">
  <property name="Site">1 122</property>
  <point x="-16568.88" y="16076.27" z="-1.10" d="0.19" sid="S1"/>
</marker>
<marker type="Dot" color="#FF8040" name="Marker 1" varicosity="false">
  <property name="Site">1 122</property>
  <point x="-16630.97" y="16133.17" z="-1.10" d="0.19" sid="S1"/>
</marker>
<marker type="Dot" color="#FF8040" name="Marker 1" varicosity="false">
  <property name="Site">1 122</property>
  <point x="-16683.75" y="16212.00" z="-1.10" d="0.19" sid="S1"/>
</marker>
<marker type="Dot" color="#FF8040" name="Marker 1" varicosity="false">
  <property name="Site">1 122</property>
  <point x="-16515.51" y="16143.37" z="-1.10" d="0.19" sid="S1"/>
</marker>
<marker type="Dot" color="#FF8040" name="Marker 1" varicosity="false">
  <property name="Site">1 122</property>
  <point x="-16571.76" y="15928.06" z="-1.10" d="0.19" sid="S1"/>
</marker>
<marker type="Dot" color="#FF8040" name="Marker 1" varicosity="false">
  <property name="Site">1 123</property>
  <point x="-19846.99" y="16127.40" z="-1.10" d="0.19" sid="S1"/>
</marker>
<marker type="Dot" color="#FF8040" name="Marker 1" varicosity="false">
  <property name="Site">1 123</property>
  <point x="-19842.54" y="16082.33" z="-1.10" d="0.19" sid="S1"/>
</marker>
<marker type="Dot" color="#FF8040" name="Marker 1" varicosity="false">
  <property name="Site">1 123</property>
  <point x="-19762.17" y="16129.77" z="-1.10" d="0.19" sid="S1"/>
</marker>
<marker type="Dot" color="#FF8040" name="Marker 1" varicosity="false">
  <property name="Site">1 123</property>
  <point x="-19863.92" y="15975.93" z="-1.10" d="0.19" sid="S1"/>
</marker>
<marker type="Dot" color="#FF8040" name="Marker 1" varicosity="false">
  <property name="Site">1 123</property>
  <point x="-19743.18" y="15993.45" z="-1.10" d="0.19" sid="S1"/>
</marker>
<marker type="Dot" color="#FF8040" name="Marker 1" varicosity="false">
  <property name="Site">1 123</property>
  <point x="-19758.92" y="15933.59" z="-1.10" d="0.19" sid="S1"/>
</marker>
<marker type="Dot" color="#FF8040" name="Marker 1" varicosity="false">
  <property name="Site">1 123</property>
  <point x="-19624.17" y="15900.86" z="-1.10" d="0.19" sid="S1"/>
</marker>
<marker type="Dot" color="#FF8040" name="Marker 1" varicosity="false">
  <property name="Site">1 123</property>
  <point x="-19652.05" y="16190.94" z="-1.10" d="0.19" sid="S1"/>
</marker>
<marker type="Dot" color="#FF8040" name="Marker 1" varicosity="false">
  <property name="Site">1 123</property>
  <point x="-19563.90" y="16167.40" z="-1.10" d="0.19" sid="S1"/>
</marker>
<marker type="Dot" color="#FF8040" name="Marker 1" varicosity="false">
  <property name="Site">1 123</property>
  <point x="-19542.17" y="16142.24" z="-1.10" d="0.19" sid="S1"/>
</marker>
<marker type="Dot" color="#FF8040" name="Marker 1" varicosity="false">
  <property name="Site">1 123</property>
  <point x="-19556.43" y="16042.79" z="-1.10" d="0.19" sid="S1"/>
</marker>
<marker type="Dot" color="#FF8040" name="Marker 1" varicosity="false">
  <property name="Site">1 123</property>
  <point x="-19622.73" y="16058.67" z="-1.10" d="0.19" sid="S1"/>
</marker>
<marker type="Dot" color="#FF8040" name="Marker 1" varicosity="false">
  <property name="Site">1 123</property>
  <point x="-19516.11" y="15993.72" z="-1.10" d="0.19" sid="S1"/>
</marker>
<marker type="Dot" color="#FF8040" name="Marker 1" varicosity="false">
  <property name="Site">1 123</property>
  <point x="-19604.07" y="15968.54" z="-1.10" d="0.19" sid="S1"/>
</marker>
<marker type="Dot" color="#FF8040" name="Marker 1" varicosity="false">
  <property name="Site">1 124</property>
  <point x="-22761.35" y="16208.39" z="-1.10" d="0.19" sid="S1"/>
</marker>
<marker type="Dot" color="#FF8040" name="Marker 1" varicosity="false">
  <property name="Site">1 124</property>
  <point x="-22750.23" y="16102.18" z="-1.10" d="0.19" sid="S1"/>
</marker>
<marker type="Dot" color="#FF8040" name="Marker 1" varicosity="false">
  <property name="Site">1 124</property>
  <point x="-22729.49" y="16102.91" z="-1.10" d="0.19" sid="S1"/>
</marker>
<marker type="Dot" color="#FF8040" name="Marker 1" varicosity="false">
  <property name="Site">1 124</property>
  <point x="-22683.01" y="16133.93" z="-1.10" d="0.19" sid="S1"/>
</marker>
<marker type="Dot" color="#FF8040" name="Marker 1" varicosity="false">
  <property name="Site">1 124</property>
  <point x="-22884.86" y="16084.30" z="-1.10" d="0.19" sid="S1"/>
</marker>
<marker type="Dot" color="#FF8040" name="Marker 1" varicosity="false">
  <property name="Site">1 124</property>
  <point x="-22867.04" y="16027.68" z="-1.10" d="0.19" sid="S1"/>
</marker>
<marker type="Dot" color="#FF8040" name="Marker 1" varicosity="false">
  <property name="Site">1 124</property>
  <point x="-22812.22" y="16007.61" z="-1.10" d="0.19" sid="S1"/>
</marker>
<marker type="Dot" color="#FF8040" name="Marker 1" varicosity="false">
  <property name="Site">1 124</property>
  <point x="-22777.96" y="16038.99" z="-1.10" d="0.19" sid="S1"/>
</marker>
<marker type="Dot" color="#FF8040" name="Marker 1" varicosity="false">
  <property name="Site">1 124</property>
  <point x="-22715.18" y="15955.60" z="-1.10" d="0.19" sid="S1"/>
</marker>
<marker type="Dot" color="#FF8040" name="Marker 1" varicosity="false">
  <property name="Site">1 124</property>
  <point x="-22856.85" y="15919.10" z="-1.10" d="0.19" sid="S1"/>
</marker>
<marker type="Dot" color="#FF8040" name="Marker 1" varicosity="false">
  <property name="Site">1 124</property>
  <point x="-22665.35" y="16120.02" z="-1.10" d="0.19" sid="S1"/>
</marker>
<marker type="Dot" color="#FF8040" name="Marker 1" varicosity="false">
  <property name="Site">1 124</property>
  <point x="-22541.36" y="16083.51" z="-1.10" d="0.19" sid="S1"/>
</marker>
<marker type="Dot" color="#FF8040" name="Marker 1" varicosity="false">
  <property name="Site">1 124</property>
  <point x="-22521.45" y="15851.44" z="-1.10" d="0.19" sid="S1"/>
</marker>
<marker type="Dot" color="#FF8040" name="Marker 1" varicosity="false">
  <property name="Site">1 125</property>
  <point x="-25842.78" y="16159.42" z="-1.10" d="0.19" sid="S1"/>
</marker>
<marker type="Dot" color="#FF8040" name="Marker 1" varicosity="false">
  <property name="Site">1 125</property>
  <point x="-25745.92" y="16177.85" z="-1.10" d="0.19" sid="S1"/>
</marker>
<marker type="Dot" color="#FF8040" name="Marker 1" varicosity="false">
  <property name="Site">1 125</property>
  <point x="-25742.59" y="16130.40" z="-1.10" d="0.19" sid="S1"/>
</marker>
<marker type="Dot" color="#FF8040" name="Marker 1" varicosity="false">
  <property name="Site">1 125</property>
[truncated: 368,813 more chars]
