# Supplementary material for: A Comparison of Spatial Analysis Methods for the Construction of Topographic Maps of Retinal Cell Density
Source: PLoS One. 2014 Apr 18;9(4):e93485. doi: 10.1371/journal.pone.0093485 (PMC3998654; doi:10.1371/journal.pone.0093485)
Supplement: File S4 — One cell map V8 svg version.R. File of the script to analyse retinas with thesvg format using R software program. The file should be copied in the same directory than the svg file. (R) [file pone.0093485.s004.r]

#################Comparison of spatial analysis methods to construct topographic cell densities maps. Svg version.
################# Garza-Gisholt, E., Hemmi, J.M., Hart, N.S. and Collin, S.P.

###This version extracts the information from a svg file (Scalable Vector Graphics) that can be saved from different programs like Adobe Illustrator, Corel Draw, Canvas or Inkspace. 
### I recommend using R Studio specially if you are novice in the use of R.
### To download R Studio for any platform go to http://www.rstudio.com.
### You have to press Ctrl + Enter to run a command. 
###The symbol "#" before any line in R corresponds to notes. Some commands that don't need to run every time have the # symbol; if you need to run then just delete the # and run the command 

### If you have an error message don't panic, instead read what the error says and try to figure out what is wrong with the file or with the commands
### You can always go back and run the commands until you find where the problem is. Also you can reset the values with the button "Clear All" in the Workspace.
### To look for help with specific commands you can run the help from R with ? and the function you want to know for example ?library

### The first part of the script extracts the information from the svg file
### It is a good idea to open the file to familiarize with the structure of the file and the data that have to be extracted. The contour lines should be of the type polylines or polygons, the type path includes curves that are harder to analyse. 

###First set your directory to where you saved the file. A copy of the script should be copied to the directory of your retina, open that copy and then in the menu "Session" select "Set Working Directory" the option "To source file location"

### The first part recalls the x and y coordinates for the contour, optic nerve and each of the markers. Also it extracts the "Site" where the marker was placed.
###To install the packages run the first time the next command deleting the "#" sign and pressing ctrl+Enter

library(RCurl)
url <- "File S3 A curacao 23.svg"

library(XML)
doc <- htmlParse(url)


opticnerve <- xpathSApply(doc, "//polyline[1]", xmlGetAttr, "points")
contour<- xpathSApply(doc, "//polyline[2]", xmlGetAttr, "points")

opticnerve<-sub("[[:blank:]]+$", "", opticnerve)
contour<-sub("[[:blank:]]+$", "", contour)

opticnerve <- lapply( strsplit(opticnerve, " "), function(u) 
	matrix(as.numeric(unlist(strsplit(u, ","))),ncol=2,byrow=TRUE) )
contour<- lapply( strsplit(contour, " "), function(u) 
	matrix(as.numeric(unlist(strsplit(u, ","))),ncol=2,byrow=TRUE) )
opticnerve.xy <- as.data.frame(opticnerve)
contour.xy<- as.data.frame(contour)

names(opticnerve.xy) = c("x", "y")
names(contour.xy) = c("x", "y")

library(plyr)
library(stringr)
markers<- xpathSApply(doc, "//text", xmlGetAttr, "transform")
markers<-as.data.frame(strsplit(markers, " +"), rownames=NULL) 
markers<-as.data.frame(t(markers))
markers[c(1,2,3,4)]<-list(NULL)
names(markers) <- c("x", "y")
markers$y<- str_extract(markers$y, "[[:digit:]]+.[[:digit:]]+")
markers$x<- str_extract(markers$x, "[[:digit:]]+.[[:digit:]]+")
markers$y<- as.numeric(markers$y)
markers$x<- as.numeric(markers$x)
markers$cells<- xpathSApply(doc, "//text", xmlValue)
markers$cells<- as.numeric(markers$cells)
sapply(markers, class)

###Usually the coordinates of the retina, after being processed in Adobe Illustrator, have to mirror to give the right contour. This can be done by changing the sign of the y coordinates for each dataframe.

###Mirror image in the y values

contour.xy$y<--(contour.xy$y)
opticnerve.xy$y<--(opticnerve.xy$y)
markers$y<--(markers$y)


###If the retina needs to be rotated, it is better to do it mathematically from the coordinates with the following commands. In this example, the retina is rotated 180 degrees but some cases you won't need rotation. To select a different angle just change "angled=180" to the degrees that you need.  

###In that case, it is possible to select all the rotate data commands and insert "#" symbol to make them comments using Ctr+Shift+C
 
###Rotate the data

names(markers) = c("xn", "yn", "cells")
names(contour.xy)=c("xn", "yn")
names(opticnerve.xy)=c("xn", "yn")

angled=30
angle=angled/180*pi

contour.xy[,"x"] <- contour.xy$xn*cos(angle)-contour.xy$yn*sin(angle)
contour.xy[,"y"]<- contour.xy$xn*sin(angle)+contour.xy$yn*cos(angle)
opticnerve.xy[,"x"]<- opticnerve.xy$xn*cos(angle)-opticnerve.xy$yn*sin(angle)
opticnerve.xy[,"y"]<- opticnerve.xy$xn*sin(angle)+opticnerve.xy$yn*cos(angle)
markers[,"x"] <- markers$xn*cos(angle)-markers$yn*sin(angle)
markers[,"y"]<- markers$xn*sin(angle)+markers$yn*cos(angle)

########End of rotate

rotcentre=c(610, -30)

contour.xy[, "x"] <- contour.xy$x-rotcentre[1]
contour.xy[, "y"]<- contour.xy$y-rotcentre[2]
opticnerve.xy[, "x"] <- opticnerve.xy$x-rotcentre[1]
opticnerve.xy[, "y"]<- opticnerve.xy$y-rotcentre[2]
markers[, "x"] <- markers$x-rotcentre[1]
markers[, "y"]<- markers$y-rotcentre[2]


library(ggplot2)

ggplot(data = contour.xy, aes(x, y)) + 
	geom_path(data= contour.xy, aes(x, y)) +
	geom_path(data= opticnerve.xy, aes(x, y)) +
	coord_equal()

###The scale of the program used to get the contour can be in pixels, cm or inches. To standardize the values to microns you have to draw a scale bar in the file, preferably 1 mm. Then standardize all the coordinate values to microns.
###To get scale in microns

scale<-(as.numeric(xpathSApply(doc, "//line", xmlGetAttr, "x2"))-(as.numeric(xpathSApply(doc, "//line", xmlGetAttr, "x1"))))/1000

contour.xy<-contour.xy/scale
opticnerve.xy<-opticnerve.xy/scale
markers$x<-markers$x/scale
markers$y<-markers$y/scale

counts<-markers

###If you want to manually remove any outliers that you identified before it is possible to do it with the command:
#counts<- subset(counts, !(Site %in% c(1,2,3,4)))
###This way it is possible to delete more than one row.

library(spatstat)
library(fields)
library(akima)
library(RColorBrewer)
library(sp)

###The next part of the script will set up the graphical parameters to construct the maps. The package spatstat creates a "window" with the function owin that is the area that will be analysed. 
### If you have any errors creating the window they might be because you didn't call the nods in the right direction. The main contour should be anticlockwise direction and the optic nerve clockwise direction. In this example the contour needs to be reversed with the rev function because it was drawn in the wrong direction. The right way to call the contour if it has the right direction is:
# retina <- owin(poly=list(list(x=xp, y=yp), list(x=xd, y=yd)))
###Other possible source of error is if the contour self intersects. In this case it is recommendable to identify the nods where it intersects and delete them.


xp<- as.vector(contour.xy$x)
yp<- as.vector(contour.xy$y)
xd<-as.vector(opticnerve.xy$x)
yd<-as.vector(opticnerve.xy$y)

retina <- owin(poly=list(list(x=rev(xp), y=rev(yp)), list(x=xd, y=yd)))
par(mar=c(0.6, 0.6, 0.6, 0.6))

plot(retina, hatch=TRUE)
retinamask<-as.mask(retina)

xs<-as.vector(counts$x)
ys<-as.vector(counts$y)
cells<-as.vector(counts$cells)
samcells<-ppp(xs, ys, window=retina, marks=cells) 
plot(unmark(samcells), main='', pch=".")
text(samcells, labels=marks(samcells), cex=0.7)

### The next commands set up the graphical parameters for the maps like the colors, the mask and the scale bar. 
### The three color gradients that we use are grey gradient, rainbow gradient but cutting the darker blues from the spectrum or the heat gradient (maps published).
###The z range can be modified to obtain the scale of densities that are represented. Since the calculation of the models to the edges produce some negative numbers, the lower limit is a negative number.


bw<-rev(grey.level(256))
color<-designer.colors( 256, tim.colors(5), x= c(-0.2, 0.2, 0.4, 0.7, 1.2))
heat<-rev(heat.colors(256))

xrange <- range(xp, na.rm=TRUE)
yrange <- range(yp, na.rm=TRUE)
zrange <- c(-0.01, 1.05*max(cells))

###The xbox and ybox ranges are used for the mask of the maps. Sometimes it does not cover enough area in that case you can increase the value that multiplies the range.

xbox<-xrange + c((if(xrange[1]<0) (0.02*xrange[1]) else (-0.02*xrange[1])),
								 (if(xrange[2]>0) (0.02*xrange[2]) else (-0.02*xrange[2]))) 

ybox<-yrange + c((if(yrange[1]<0) (0.02*yrange[1]) else (-0.02*yrange[1])),
								 (if(yrange[2]>0) (0.02*yrange[2]) else (-0.02*yrange[2])))


###The scalebar can be modified to millimetres changing unit="mm" and then reducing the scale to 0.001. The size of the scale bar is specified with the size at the end of the function.

scalebar<-function (size, unit="mm", scale=.001, t.cex= 0.8)
{
	x=0.98*xrange[2]-size
	y=yrange[1]+(0.06*(yrange[2]-yrange[1]))
	xvals=size * c(0, 0.5, 1) + x
	yvals=c(0, 0.01*(yrange[2]-yrange[1]), 0.03*(yrange[2]-yrange[1]), 0.04*(yrange[2]-yrange[1]))+ y
	for (i in 1:2) rect(xvals[i], yvals[3], xvals[i + 2], yvals[4], 
											col = "black")
	labels <- c(paste(size*scale, unit))
	text(xvals[c(2)], yvals[1], labels = labels, adj = 0.5, 
			 cex = t.cex)
}

size<-1000
#size<- (counts[4,"x"]- counts[3,"x"])*10000/3000

mask<-function()
{
	polypath(c(xp, NA, c(xbox, rev(xbox))),
					 c(yp, NA, rep(ybox, each=2)),
					 col="white", rule="evenodd", lty=0)
	polypath(xd, yd, col="black")
	plot(retina, main='', add=TRUE, lwd=2, scalebar(size))
}

###The first map is the Gaussian Kernel Smoother from spatstat package. The sigma value can be adjusted to the distance between points. If it is omitted the smoothing kernel bandwidth is chosen by least squares cross-validation.
###It is possible to change graphic parameters in the plot and contour functions. The col= can be changed to bw for black and white. nlevels is the number of contours but levels=c() allows to specify what contours will be plotted. For more options look ?contour and ?plot


dens<-smooth.ppp(samcells, sigma = 500)

plot(dens, main='', col=color, win=retina, zlim=zrange)
contour(dens, add=TRUE, nlevels=5, asp=1, levels=c(1, 1.5, 2, 2.5), labcex=0.7, lwd=2)
mask()

### The second map is the akima linear interpolation. The sequence of values can be modified in the "by=". In the example a value is calculated every 200 microns. In this case the command to plot the map is surface.

akimalin<-interp(xs, ys, cells, 
								 xo=seq(xrange[1], xrange[2], by=100),
								 yo=seq(yrange[1], yrange[2], by=100), 
								 linear=TRUE)

surface(akimalin, asp=1, col=color, axes=FALSE, levels=c(1, 1.5, 2, 2.5), ylim=yrange, xlim=xrange, zlim=zrange) 
mask()

### The third and fourth maps both work with the function Tps from the package fields. It gives a krig object that allows predicting values with the function. To calculate values every 200 microns, a grid is created with the following command.

grid<- make.surface.grid( list( seq((xrange[1]), (xrange[2]), by=100), seq((yrange[1]), (yrange[2]), by=100)))
coord<-cbind(xs, ys)

### The third map is a spline cubic interpolation. It uses the Tps function with a lambda value of 0

kinterp<-Tps(coord, cells, lambda=0)
look<- predict(kinterp, grid) 
out.p<-as.surface( grid, look)
surface(out.p, asp=1, col=heat, levels=c(1.5, 1.75, 2, 2.2, 2.5), zlim=zrange, axes=FALSE)
mask()

### The fourth map is the Tps with the generalized cross validation (GCV) smoothing value. It is possible to change the smoothing with the degrees of freedom (df=) in the Tps function. 

k<-Tps(coord, cells, df=nrow(counts)/2)
look2<- predict(k, grid) 
out.p2<-as.surface( grid, look2)
surface(out.p2, asp=1, col=heat, levels=c(1.5, 1.75, 2, 2.2, 2.5), axes=FALSE, zlim=zrange)
mask()

kus<-Tps(coord, cells, df=nrow(counts)*0.6)#k under smoothed
look3<- predict(kus, grid) 
out.p3<-as.surface( grid, look3)
surface(out.p3, asp=1, col=heat, lwd.poly=0.8, levels=c(1.5, 1.75, 2, 2.2, 2.5), axes=FALSE, zlim=zrange)
mask()		

kos<-Tps(coord, cells, df=nrow(counts)*0.3)#k over smoothed
look4<- predict(kos, grid) 
out.p4<-as.surface( grid, look4)
surface(out.p4, asp=1, col=heat, lwd.poly=0.8, levels=c(1.5, 1.75, 2, 2.2, 2.5), axes=FALSE, zlim=zrange)
mask()


################RESIDUALS###################
###The next list of commands will analyse the residuals of the two smoothing models Gks and Tps comparing the observed values to the modelled values. The maps show the position of the variation and the plots show the variation in the x and y axes. 


library(raster)
library(maptools)


coords<-as.data.frame(coord)
coords$interpolation<-predict(kinterp)
coords$undersmooth<-predict(kus)
coords$regular<-predict(k)
coords$oversmooth<-predict(kos)

coords$regular.res<-(abs(coords$interpolation-coords$regular)*100/(coords$interpolation))
coords$us.res<-(abs(coords$interpolation-coords$undersmooth)*100/(coords$interpolation))
coords$os.res<-(abs(coords$interpolation-coords$oversmooth)*100/(coords$interpolation))

par(mar=c(2.5, 2.5, 2.5, 2.5))

coords$us.res<-ifelse(coords$us.res>50, 10, coords$us.res)
coords$us.res<-ifelse(coords$us.res<0, 0, coords$us.res)
res.tpsus.diff<-as.vector(coords$us.res)
k.tpsus<-Tps(coord, res.tpsus.diff, lambda=0)                    
surface(k.tpsus,  asp=1, col=color, axes=FALSE, labcex=0.8, ylim=yrange, levels=c(10, 25), zlim=c(0,50))
mask()

coords$os.res<-ifelse(coords$os.res>50, 10, coords$os.res)
coords$os.res<-ifelse(coords$os.res<0, 0, coords$os.res)
res.tpsos.diff<-as.vector(coords$os.res)
k.tpsos<-Tps(coord, res.tpsos.diff, lambda=0)                    
surface(k.tpsos,  asp=1, col=color, axes=FALSE, labcex=0.8, ylim=yrange, levels=c(10, 25), zlim=c(0,50))
mask()

coords$regular.res<-ifelse(coords$regular.res>50, 10, coords$regular.res)
coords$regular.res<-ifelse(coords$regular.res<0, 0, coords$regular.res)
res.tps.diff<-as.vector(coords$regular.res)
k.tps<-Tps(coord, res.tps.diff, lambda=0)                    
surface(k.tps,  asp=1, col=color, axes=FALSE, labcex=0.8, ylim=yrange, levels=c(10, 25), zlim=c(0,50))
mask()

#########TRANSECTS###########
### It is very useful to draw transects in the maps and extract the data from those transects.  


coords.long<-as.data.frame(grid)
coords.long$tpsint<-predict(kinterp, grid)
coords.long$tpsus<-predict(kus, grid)
coords.long$tps<-predict(k, grid)
coords.long$tpsos<-predict(kos, grid)
names(coords.long)<-c("xs", "ys", "interpolation", "undersmooth", "regular", "oversmooth")
coords.long$xs<- round(coords.long$xs, digits = 0)
coords.long$ys<- round(coords.long$ys, digits = 0)

par(mar=c(2, 2, 2, 2))
surface(out.p, asp=1, col=color, axes=TRUE, levels=c(0.5,1,2,3,4), zlim=zrange)
mask()

### The next commands help to decide where to place transects. The first command will provide the coordinates with the highest x and y values. The tables show the coordinates and the numbers of sites per coordinate.

coords.long[which.max(coords.long$interpolation), ]

table(coords.long$xs)
table(coords.long$ys)

transectx1.val<--7895
transecty1.val<--914

transectx1<-subset(coords.long, ys==transectx1.val)
transecty1<-subset(coords.long, xs==transecty1.val)

transectx1.observations<-subset(coords, ys>=(transectx1.val-300)& ys<=(transectx1.val+300)) 
transecty1.observations<-subset(coords, xs>=(transecty1.val-300)& xs<=(transecty1.val+300)) 

surface(out.p, asp=1, col=color, axes=FALSE, zlim=zrange)
lines(transectx1$ys~transectx1$xs, lwd=2, col="red")
mask()

theme.bg<-	theme_bw()+
	theme(
		legend.position="top"
		,plot.background = element_blank()
		,panel.grid.major = element_blank()
		,panel.grid.minor = element_blank()
		,panel.border = element_blank())+
	theme(axis.line = element_line(color = 'black'))

ggplot(transectx1, aes(xs)) +
	geom_line(aes(y = interpolation, colour="interpolation"))+
	geom_line(aes(y = undersmooth, colour="undersmooth"))+
	geom_line(aes(y = oversmooth, colour="oversmooth"))+
	geom_point(data=transectx1.observations, aes(y=interpolation), col = "blue") +
	scale_colour_manual("",values=c("interpolation"="black", "undersmooth"="orange","oversmooth"="red"), breaks = c("interpolation", "undersmooth", "oversmooth"))+
	scale_x_continuous(limits=c(min(coords$xs), max(coords$xs)))+
	scale_y_continuous()+
	xlab("distance to optic nerve in microns")+
	ylab(expression(X10^4* "cells/"*mm^2))+
	theme.bg

surface(out.p, asp=1, col=color, axes=FALSE, zlim=zrange)
lines(transecty1$ys~transecty1$xs, lwd=2, col="blue")
mask()

ggplot(transecty1, aes(ys)) +
	geom_line(aes(y = interpolation, colour="interpolation"))+
	geom_line(aes(y = regular, colour="smooth"))+
# 	geom_line(aes(y = oversmooth, colour="oversmooth"))+
	geom_point(data=transecty1.observations, aes(y=interpolation), col = "blue") +
	scale_colour_manual("",values=c("interpolation"="black", "smooth"="red"), breaks = c("interpolation", "smooth"))+
	scale_x_continuous(limits=c(min(coords$ys), max(coords$ys)))+
	scale_y_continuous()+
	xlab("distance to optic nerve in microns")+
	ylab(expression(X10^4* "cells/"*mm^2))+
	theme.bg

###Finally, maps can be exported in pdf, jpeg, tiff and other formats. For pdf:

#pdf('name.pdf')
#All the lines of the plots that want to be added (can be more than one plot)
#dev.off()

###For publication, using Arial font is good to follow instructions from the blog: http://r.789695.n4.nabble.com/How-to-enable-Arial-font-for-postcript-pdf-figure-on-Windows-td3017809.html
